# Supplementary material for: Change of niche in guanaco (Lama guanicoe): the effects of climate change on habitat suitability and lineage conservatism in Chile
Source: PeerJ. 2018 May 28;6:e4907. doi: 10.7717/peerj.4907 (PMC5978400; doi:10.7717/peerj.4907)
Supplement: Supplemental Information 1 — Each data point indicates positive occurrence of Lama guanicoe within the administrative boundaries of Chile. Each data point is labeled by the lineage and source of collection. [file peerj-06-4907-s001.gz]

Archive with 1 entries (1 files):
- Lama_guanicoe_19S_PeerJ.csv
