# Supplementary material for: Change of niche in guanaco (Lama guanicoe): the effects of climate change on habitat suitability and lineage conservatism in Chile
Source: PeerJ. 2018 May 28;6:e4907. doi: 10.7717/peerj.4907 (PMC5978400; doi:10.7717/peerj.4907)
Supplement: Supplemental Information 1 — Each data point indicates positive occurrence of Lama guanicoe within the administrative boundaries of Chile. Each data point is labeled by the lineage and source of collection. [file peerj-06-4907-s001.gz › Lama_guanicoe_19S_PeerJ.csv]

ID	species	source	X	Y
1	Mixed_population	Gonzalez et al., 2013	309110.79190000000	6744662.53900000000
2	Mixed_population	Gonzalez et al., 2013	331334.82370000000	7139934.12600000000
3	Mixed_population	Gonzalez et al., 2013	339317.97380000000	7137992.69000000000
4	Mixed_population	Gonzalez et al., 2013	335963.82010000000	7134514.40400000000
5	Mixed_population	Gonzalez et al., 2013	336798.41080000000	7140549.68700000000
6	Mixed_population	Gonzalez et al., 2013	329426.33630000000	7142451.50700000000
7	Mixed_population	Gonzalez et al., 2013	330311.38470000000	7143373.16200000000
8	Mixed_population	Gonzalez et al., 2013	331569.39660000000	7143544.53800000000
9	Mixed_population	Gonzalez et al., 2013	332644.01170000000	7146812.60700000000
10	Mixed_population	Gonzalez et al., 2013	346576.17960000000	7115772.36500000000
11	Mixed_population	Gonzalez et al., 2013	339108.04030000000	7122280.09700000000
12	Mixed_population	Gonzalez et al., 2013	338700.74910000000	7119690.93500000000
13	Mixed_population	Gonzalez et al., 2013	338753.93650000000	7124505.54700000000
14	Mixed_population	Gonzalez et al., 2013	340905.68010000000	7121206.00700000000
15	Mixed_population	Gonzalez et al., 2013	334644.12430000000	7108138.75100000000
16	Mixed_population	Gonzalez et al., 2013	338059.00000000000	7125736.33500000000
17	Mixed_population	Gonzalez et al., 2013	340712.62790000000	7121319.99400000000
18	Mixed_population	Gonzalez et al., 2013	340712.58200000000	7121320.99100000000
19	Mixed_population	Gonzalez et al., 2013	345854.77900000000	7117228.45600000000
20	Mixed_population	Gonzalez et al., 2013	341087.37880000000	7121056.53400000000
21	Mixed_population	Gonzalez et al., 2013	340081.92010000000	7121631.61600000000
22	Mixed_population	Gonzalez et al., 2013	340345.67990000000	7121565.83500000000
23	Mixed_population	Gonzalez et al., 2013	345894.39420000000	7117062.46800000000
24	Mixed_population	Gonzalez et al., 2013	339672.01830000000	7122029.32800000000
25	Mixed_population	Gonzalez et al., 2013	340136.76510000000	7121764.00700000000
26	Mixed_population	Gonzalez et al., 2013	340580.43380000000	7121348.87300000000
27	Mixed_population	Gonzalez et al., 2013	339283.93770000000	7123125.34100000000
28	Mixed_population	Gonzalez et al., 2013	338616.98990000000	7120338.42600000000
29	Mixed_population	Gonzalez et al., 2013	338898.48910000000	7118802.94200000000
30	Mixed_population	Gonzalez et al., 2013	339245.16500000000	7123012.67000000000
31	Mixed_population	Gonzalez et al., 2013	338856.10090000000	7124195.56200000000
32	Mixed_population	Gonzalez et al., 2013	338431.22380000000	7126810.37900000000
33	Mixed_population	Gonzalez et al., 2013	339369.05610000000	7123424.95600000000
34	Mixed_population	Gonzalez et al., 2013	338746.14790000000	7125196.49200000000
35	Mixed_population	Gonzalez et al., 2013	340255.09210000000	7124751.38400000000
36	Mixed_population	Gonzalez et al., 2013	340697.21670000000	7124738.74500000000
37	Mixed_population	Gonzalez et al., 2013	340342.78110000000	7121563.70300000000
38	Mixed_population	Gonzalez et al., 2013	339783.12070000000	7121959.51600000000
39	Mixed_population	Gonzalez et al., 2013	339537.09490000000	7122074.06700000000
40	Mixed_population	Gonzalez et al., 2013	338684.26790000000	7119745.12100000000
41	Mixed_population	Gonzalez et al., 2013	339066.77140000000	7121852.62700000000
42	Mixed_population	Gonzalez et al., 2013	339336.49800000000	7122634.25900000000
43	Mixed_population	Gonzalez et al., 2013	339412.71640000000	7123214.18000000000
44	Mixed_population	Gonzalez et al., 2013	339380.03520000000	7123316.57200000000
45	Mixed_population	Gonzalez et al., 2013	339376.03580000000	7123338.36500000000
46	Mixed_population	Gonzalez et al., 2013	339359.21460000000	7123356.57200000000
47	Mixed_population	Gonzalez et al., 2013	339295.12910000000	7123294.68400000000
48	Mixed_population	Gonzalez et al., 2013	339288.03720000000	7123253.40000000000
49	Mixed_population	Gonzalez et al., 2013	339290.00880000000	7123210.53400000000
50	Mixed_population	Gonzalez et al., 2013	339300.21880000000	7123184.03100000000
51	Mixed_population	Gonzalez et al., 2013	339110.41290000000	7123748.72000000000
52	Mixed_population	Gonzalez et al., 2013	339257.51840000000	7123547.69600000000
53	Mixed_population	Gonzalez et al., 2013	339099.16050000000	7123776.17400000000
54	Mixed_population	Gonzalez et al., 2013	339323.64510000000	7123521.76700000000
55	Mixed_population	Gonzalez et al., 2013	338931.65860000000	7124073.16300000000
56	Mixed_population	Gonzalez et al., 2013	338450.59740000000	7124954.13600000000
57	Mixed_population	Gonzalez et al., 2013	340995.55960000000	7121163.19200000000
58	Mixed_population	Gonzalez et al., 2013	339974.20530000000	7121801.48000000000
59	Mixed_population	Gonzalez et al., 2013	339724.81890000000	7122010.77900000000
60	Mixed_population	Gonzalez et al., 2013	338902.90910000000	7124111.80100000000
61	Mixed_population	Gonzalez et al., 2013	339305.28870000000	7123529.91300000000
62	Mixed_population	Gonzalez et al., 2013	346637.16360000000	7115706.25400000000
63	Mixed_population	Gonzalez et al., 2013	339266.09390000000	7122774.87500000000
64	Mixed_population	Gonzalez et al., 2013	339724.81890000000	7122010.77900000000
65	Mixed_population	Gonzalez et al., 2013	337739.84670000000	7128856.54300000000
66	Mixed_population	Gonzalez et al., 2013	337842.21260000000	7127976.12700000000
67	Mixed_population	Gonzalez et al., 2013	300316.24740000000	6938887.83000000000
68	Mixed_population	Gonzalez et al., 2013	299567.89160000000	6937502.67100000000
69	Mixed_population	Gonzalez et al., 2013	299523.73380000000	6937444.53200000000
70	Mixed_population	Gonzalez et al., 2013	301285.10470000000	6937408.37100000000
71	Mixed_population	Gonzalez et al., 2013	300160.94120000000	6936657.75400000000
72	Mixed_population	Gonzalez et al., 2013	301235.81840000000	6935937.31200000000
73	Mixed_population	Gonzalez et al., 2013	302560.62290000000	6935463.02000000000
74	Mixed_population	Gonzalez et al., 2013	299623.00360000000	6935017.87700000000
75	Mixed_population	Gonzalez et al., 2013	299047.23620000000	6934584.88600000000
76	Mixed_population	Gonzalez et al., 2013	299162.02670000000	6933850.63200000000
77	Mixed_population	Gonzalez et al., 2013	299657.33650000000	6931137.35100000000
78	Mixed_population	Gonzalez et al., 2013	299618.89780000000	6931187.46400000000
79	Mixed_population	Gonzalez et al., 2013	300396.16720000000	6930748.50400000000
80	Mixed_population	Gonzalez et al., 2013	302207.11880000000	6931785.68000000000
81	Mixed_population	Gonzalez et al., 2013	303619.68160000000	6931254.77300000000
82	Mixed_population	Gonzalez et al., 2013	301518.91770000000	6930994.26900000000
83	Mixed_population	Gonzalez et al., 2013	304559.56980000000	6930268.93400000000
84	Mixed_population	Gonzalez et al., 2013	303776.23580000000	6930177.70100000000
85	Mixed_population	Gonzalez et al., 2013	304048.25940000000	6929930.05200000000
86	Mixed_population	Gonzalez et al., 2013	305303.38180000000	6928098.87700000000
87	Mixed_population	Gonzalez et al., 2013	310166.50620000000	6923260.25500000000
88	Mixed_population	Gonzalez et al., 2013	310586.34620000000	6922851.95000000000
89	Mixed_population	Gonzalez et al., 2013	310033.29250000000	6922285.07100000000
90	Mixed_population	Gonzalez et al., 2013	334787.87260000000	6951816.11900000000
91	Mixed_population	Gonzalez et al., 2013	341211.31960000000	6951311.49600000000
92	Mixed_population	Gonzalez et al., 2013	348778.42980000000	6947776.44900000000
93	Mixed_population	Gonzalez et al., 2013	323243.95980000000	6947524.06000000000
94	Mixed_population	Gonzalez et al., 2013	321054.52600000000	6946488.18900000000
95	Mixed_population	Gonzalez et al., 2013	323631.03280000000	6941434.34400000000
96	Mixed_population	Gonzalez et al., 2013	315184.55850000000	6927594.06000000000
97	Mixed_population	Gonzalez et al., 2013	317008.93030000000	6926956.54500000000
98	Mixed_population	Gonzalez et al., 2013	319350.14930000000	6926275.37100000000
99	Mixed_population	Gonzalez et al., 2013	322506.09000000000	6924874.49300000000
100	Mixed_population	Gonzalez et al., 2013	326532.67190000000	6921753.39000000000
101	Mixed_population	Gonzalez et al., 2013	326999.39200000000	6921161.60400000000
102	Mixed_population	Gonzalez et al., 2013	329137.16520000000	6919446.42000000000
103	Mixed_population	Gonzalez et al., 2013	332489.49910000000	6917071.36400000000
104	Mixed_population	Gonzalez et al., 2013	480209.69970000000	6981086.00800000000
105	Mixed_population	Gonzalez et al., 2013	478911.16610000000	6978878.63900000000
106	Mixed_population	Gonzalez et al., 2013	465850.52480000000	6996659.06000000000
107	Mixed_population	Gonzalez et al., 2013	479033.42460000000	6981534.86900000000
108	Mixed_population	Gonzalez et al., 2013	476737.50730000000	6983636.93000000000
109	Mixed_population	Gonzalez et al., 2013	476859.19020000000	6983139.23000000000
110	Mixed_population	Gonzalez et al., 2013	475804.10210000000	6984052.68000000000
111	Mixed_population	Gonzalez et al., 2013	475886.26050000000	6979469.69700000000
112	Mixed_population	Gonzalez et al., 2013	462372.85040000000	6998532.87500000000
113	Mixed_population	Gonzalez et al., 2013	451547.15200000000	6950532.92600000000
114	Mixed_population	Gonzalez et al., 2013	396522.17480000000	6754995.37700000000
115	Mixed_population	Gonzalez et al., 2013	394807.00810000000	6754772.36200000000
116	Mixed_population	Gonzalez et al., 2013	393398.22730000000	6755057.43700000000
117	Mixed_population	Gonzalez et al., 2013	392232.15510000000	6754933.56300000000
118	Mixed_population	Gonzalez et al., 2013	391215.70580000000	6753919.55200000000
119	Mixed_population	Gonzalez et al., 2013	390331.76520000000	6753028.17900000000
120	Mixed_population	Gonzalez et al., 2013	389482.18120000000	6752109.58800000000
121	Mixed_population	Gonzalez et al., 2013	436902.86480000000	6886735.13200000000
122	Mixed_population	Gonzalez et al., 2013	312149.29920000000	6885282.73600000000
123	Mixed_population	Gonzalez et al., 2013	395144.25680000000	6903019.06100000000
124	Mixed_population	Gonzalez et al., 2013	471513.88890000000	6946709.68300000000
125	Mixed_population	Gonzalez et al., 2013	391997.28530000000	6832991.56600000000
126	Mixed_population	Gonzalez et al., 2013	405822.13130000000	6857993.97700000000
127	Mixed_population	Gonzalez et al., 2013	477418.85640000000	7026892.25200000000
128	Mixed_population	Gonzalez et al., 2013	478999.85260000000	7026899.55900000000
129	Mixed_population	Gonzalez et al., 2013	472439.75380000000	6957740.47900000000
130	Mixed_population	Gonzalez et al., 2013	479508.35270000000	6961328.14300000000
131	Mixed_population	Gonzalez et al., 2013	475491.56830000000	6969262.52100000000
132	Mixed_population	Gonzalez et al., 2013	495247.96690000000	6962281.50100000000
133	Mixed_population	Gonzalez et al., 2013	494913.22160000000	6954039.72300000000
134	Mixed_population	Gonzalez et al., 2013	499532.99660000000	6971044.04600000000
135	Mixed_population	Gonzalez et al., 2013	506838.76110000000	7004477.69500000000
136	Mixed_population	Gonzalez et al., 2013	474494.81350000000	6960253.44700000000
137	Mixed_population	Gonzalez et al., 2013	474379.15370000000	6961096.46600000000
138	Mixed_population	Gonzalez et al., 2013	474689.87770000000	7086871.24800000000
139	Mixed_population	Gonzalez et al., 2013	474763.18920000000	7087180.75400000000
140	Mixed_population	Gonzalez et al., 2013	474880.92660000000	7087713.67100000000
141	Mixed_population	Gonzalez et al., 2013	474811.10030000000	7087714.40500000000
142	Mixed_population	Gonzalez et al., 2013	474652.67460000000	7088075.92400000000
143	Mixed_population	Gonzalez et al., 2013	475059.06260000000	7090524.61000000000
144	Mixed_population	Gonzalez et al., 2013	474167.76170000000	7092965.72600000000
145	Mixed_population	Gonzalez et al., 2013	473969.83760000000	7097308.56700000000
146	Mixed_population	Gonzalez et al., 2013	496090.75400000000	6960278.71800000000
147	Mixed_population	Gonzalez et al., 2013	491994.24110000000	6947458.46400000000
148	Mixed_population	Gonzalez et al., 2013	499774.81880000000	6996512.23300000000
149	Mixed_population	Gonzalez et al., 2013	499776.71240000000	6996514.31700000000
150	Mixed_population	Gonzalez et al., 2013	513939.23780000000	7067457.20300000000
151	Mixed_population	Gonzalez et al., 2013	308275.46530000000	6996939.88200000000
152	Mixed_population	Gonzalez et al., 2013	325841.66690000000	6868517.36300000000
153	Mixed_population	Gonzalez et al., 2013	325841.66690000000	6868517.36300000000
154	Mixed_population	Gonzalez et al., 2013	325841.66690000000	6868517.36300000000
155	Mixed_population	Gonzalez et al., 2013	325841.66690000000	6868517.36300000000
156	Mixed_population	Gonzalez et al., 2013	325841.66690000000	6868517.36300000000
157	Mixed_population	Gonzalez et al., 2013	301742.65710000000	6884601.76500000000
158	Mixed_population	Gonzalez et al., 2013	301742.65710000000	6884601.76500000000
159	Mixed_population	Gonzalez et al., 2013	301742.65710000000	6884601.76500000000
160	Mixed_population	Gonzalez et al., 2013	301742.65710000000	6884601.76500000000
161	Mixed_population	Gonzalez et al., 2013	301742.65710000000	6884601.76500000000
162	Mixed_population	Gonzalez et al., 2013	299884.61640000000	6876255.01700000000
163	Mixed_population	Gonzalez et al., 2013	298570.03580000000	6883573.86100000000
164	Mixed_population	Gonzalez et al., 2013	298570.03580000000	6883573.86100000000
165	Mixed_population	Gonzalez et al., 2013	298570.03580000000	6883573.86100000000
166	Mixed_population	Gonzalez et al., 2013	309085.60390000000	6885336.06500000000
167	Mixed_population	Gonzalez et al., 2013	309085.60390000000	6885336.06500000000
168	Mixed_population	Gonzalez et al., 2013	309085.60390000000	6885336.06500000000
169	Mixed_population	Gonzalez et al., 2013	309085.60390000000	6885336.06500000000
170	Mixed_population	Gonzalez et al., 2013	309085.60390000000	6885336.06500000000
171	Mixed_population	Gonzalez et al., 2013	300519.83870000000	6884400.26800000000
172	Mixed_population	Gonzalez et al., 2013	300519.83870000000	6884400.26800000000
173	Mixed_population	Gonzalez et al., 2013	300519.83870000000	6884400.26800000000
174	Mixed_population	Gonzalez et al., 2013	300519.83870000000	6884400.26800000000
175	Mixed_population	Gonzalez et al., 2013	300519.83870000000	6884400.26800000000
176	Mixed_population	Gonzalez et al., 2013	297904.02960000000	6883595.88400000000
177	Mixed_population	Gonzalez et al., 2013	291707.25090000000	6877687.27000000000
178	Mixed_population	Gonzalez et al., 2013	291582.61820000000	6877700.08900000000
179	Mixed_population	Gonzalez et al., 2013	290987.21350000000	6879705.53300000000
180	Mixed_population	Gonzalez et al., 2013	294031.91140000000	6896497.24000000000
181	Mixed_population	Gonzalez et al., 2013	301868.31990000000	6889723.04600000000
182	Mixed_population	Gonzalez et al., 2013	303805.00460000000	6874601.87900000000
183	Mixed_population	Gonzalez et al., 2013	299526.07600000000	6876690.16700000000
184	Mixed_population	Gonzalez et al., 2013	289269.82270000000	6879128.41900000000
185	Mixed_population	Gonzalez et al., 2013	289107.05160000000	6879305.35300000000
186	Mixed_population	Gonzalez et al., 2013	288864.56890000000	6879577.33900000000
187	Mixed_population	Gonzalez et al., 2013	288710.47450000000	6879861.70700000000
188	Mixed_population	Gonzalez et al., 2013	288898.09530000000	6881464.02500000000
189	Mixed_population	Gonzalez et al., 2013	288194.98040000000	6881688.20400000000
190	Mixed_population	Gonzalez et al., 2013	288205.43630000000	6881436.71700000000
191	Mixed_population	Gonzalez et al., 2013	288252.19500000000	6881058.02500000000
192	Mixed_population	Gonzalez et al., 2013	298407.34750000000	6883244.84900000000
193	Mixed_population	Gonzalez et al., 2013	298282.57230000000	6882937.70900000000
194	Mixed_population	Gonzalez et al., 2013	297914.99990000000	6882465.56400000000
195	Mixed_population	Gonzalez et al., 2013	297977.48840000000	6882778.62100000000
196	Mixed_population	Gonzalez et al., 2013	295096.12450000000	6888228.48100000000
197	Mixed_population	Gonzalez et al., 2013	291693.63190000000	6877679.59400000000
198	Mixed_population	Gonzalez et al., 2013	301380.41850000000	6875710.32800000000
199	Mixed_population	Gonzalez et al., 2013	301395.76750000000	6875683.09400000000
200	Mixed_population	Gonzalez et al., 2013	301620.68630000000	6875321.31600000000
201	Mixed_population	Gonzalez et al., 2013	304342.71230000000	6875149.46300000000
202	Mixed_population	Gonzalez et al., 2013	296790.90100000000	6896674.29200000000
203	Mixed_population	Gonzalez et al., 2013	293240.61890000000	6897072.17600000000
204	Mixed_population	Gonzalez et al., 2013	293050.04010000000	6896475.81800000000
205	Mixed_population	Gonzalez et al., 2013	292050.76520000000	6896259.54900000000
206	Mixed_population	Gonzalez et al., 2013	291851.81250000000	6896400.73000000000
207	Mixed_population	Gonzalez et al., 2013	292298.64540000000	6896119.78200000000
208	Mixed_population	Gonzalez et al., 2013	291792.44470000000	6896448.79900000000
209	Mixed_population	Gonzalez et al., 2013	292322.75540000000	6896076.97300000000
210	Mixed_population	Gonzalez et al., 2013	290983.85380000000	6879551.36900000000
211	Mixed_population	Gonzalez et al., 2013	290919.82270000000	6879572.19500000000
212	Mixed_population	Gonzalez et al., 2013	293963.80030000000	6896519.88000000000
213	Mixed_population	Gonzalez et al., 2013	293873.28790000000	6896530.41500000000
214	Mixed_population	Gonzalez et al., 2013	295081.65980000000	6888136.77400000000
215	Mixed_population	Gonzalez et al., 2013	295090.89060000000	6888233.22200000000
216	Mixed_population	Gonzalez et al., 2013	291804.51350000000	6877823.08900000000
217	Mixed_population	Gonzalez et al., 2013	291786.05520000000	6877812.17400000000
218	Mixed_population	Gonzalez et al., 2013	301479.84710000000	6890563.69300000000
219	Mixed_population	Gonzalez et al., 2013	289206.41790000000	6879217.27700000000
220	Mixed_population	Gonzalez et al., 2013	288197.96560000000	6880376.32300000000
221	Mixed_population	Gonzalez et al., 2013	296816.30180000000	6896625.55100000000
222	Mixed_population	Gonzalez et al., 2013	293970.17450000000	6897729.09600000000
223	Mixed_population	Gonzalez et al., 2013	293789.19930000000	6897749.17300000000
224	Mixed_population	Gonzalez et al., 2013	293293.00110000000	6897165.75200000000
225	Mixed_population	Gonzalez et al., 2013	293196.44280000000	6896873.01100000000
226	Mixed_population	Gonzalez et al., 2013	293172.46130000000	6896811.83300000000
227	Mixed_population	Gonzalez et al., 2013	293105.11910000000	6896575.52800000000
228	Mixed_population	Gonzalez et al., 2013	296832.54010000000	6896742.33700000000
229	Mixed_population	Gonzalez et al., 2013	296848.85740000000	6896756.14000000000
230	Mixed_population	Gonzalez et al., 2013	296934.85450000000	6896857.36900000000
231	Mixed_population	Gonzalez et al., 2013	296790.63860000000	6897592.16700000000
232	Mixed_population	Gonzalez et al., 2013	296789.54280000000	6897594.11300000000
233	Mixed_population	Gonzalez et al., 2013	296691.37770000000	6897638.26800000000
234	Mixed_population	Gonzalez et al., 2013	296087.03640000000	6897707.46300000000
235	Mixed_population	Gonzalez et al., 2013	295913.57580000000	6897696.91200000000
236	Mixed_population	Gonzalez et al., 2013	298000.69560000000	6882814.76600000000
237	Mixed_population	Gonzalez et al., 2013	292562.68370000000	6896199.80000000000
238	Mixed_population	Gonzalez et al., 2013	303412.31710000000	6886723.98200000000
239	Mixed_population	Gonzalez et al., 2013	303364.05150000000	6886547.63000000000
240	Mixed_population	Gonzalez et al., 2013	292988.67290000000	6896442.79400000000
241	Mixed_population	Gonzalez et al., 2013	293890.24530000000	6896531.25100000000
242	Mixed_population	Gonzalez et al., 2013	292683.91570000000	6896255.77600000000
243	Mixed_population	Gonzalez et al., 2013	295062.83320000000	6888092.84700000000
244	Mixed_population	Gonzalez et al., 2013	301870.56110000000	6889718.15700000000
245	Mixed_population	Gonzalez et al., 2013	301810.11680000000	6890051.10800000000
246	Mixed_population	Gonzalez et al., 2013	302545.04530000000	6889078.62000000000
247	Mixed_population	Gonzalez et al., 2013	295042.81030000000	6888315.83800000000
248	Mixed_population	Gonzalez et al., 2013	295097.22060000000	6888226.53600000000
249	Mixed_population	Gonzalez et al., 2013	297950.21100000000	6882885.25700000000
250	Mixed_population	Gonzalez et al., 2013	298020.02030000000	6884080.56700000000
251	Mixed_population	Gonzalez et al., 2013	291801.01800000000	6877812.91600000000
252	Mixed_population	Gonzalez et al., 2013	357259.69730000000	6948767.94500000000
253	Mixed_population	Gonzalez et al., 2013	358796.89130000000	6948935.52300000000
254	Mixed_population	Gonzalez et al., 2013	284017.75480000000	6752698.85800000000
255	Mixed_population	Gonzalez et al., 2013	282806.10110000000	6753795.87900000000
256	Mixed_population	Gonzalez et al., 2013	357623.45600000000	6745901.79500000000
257	Mixed_population	Gonzalez et al., 2013	357157.76480000000	6746930.95000000000
258	Mixed_population	Gonzalez et al., 2013	356955.40740000000	6746301.02200000000
259	Mixed_population	Gonzalez et al., 2013	355857.84910000000	6744680.70000000000
260	Mixed_population	Gonzalez et al., 2013	353211.10750000000	6739716.85600000000
261	Mixed_population	Gonzalez et al., 2013	287961.00780000000	6742449.58000000000
262	Mixed_population	Gonzalez et al., 2013	410259.84640000000	6699227.85900000000
263	Mixed_population	Gonzalez et al., 2013	349733.01800000000	6492232.84400000000
264	Mixed_population	Gonzalez et al., 2013	348603.92000000000	6491661.76400000000
265	Mixed_population	Gonzalez et al., 2013	349167.91230000000	6492002.75600000000
266	Mixed_population	Gonzalez et al., 2013	351553.27910000000	6490928.75300000000
267	Mixed_population	Gonzalez et al., 2013	348511.13500000000	6491549.68500000000
268	Mixed_population	Gonzalez et al., 2013	349544.21940000000	6492230.43100000000
269	Mixed_population	Gonzalez et al., 2013	348598.52070000000	6491995.35100000000
270	Mixed_population	Gonzalez et al., 2013	348511.13500000000	6491549.68500000000
271	Mixed_population	Gonzalez et al., 2013	350993.61050000000	6490256.12600000000
272	Mixed_population	Gonzalez et al., 2013	348700.87800000000	6491553.15100000000
273	Mixed_population	Gonzalez et al., 2013	349644.58090000000	6491788.12600000000
274	Mixed_population	Gonzalez et al., 2013	348978.11560000000	6492000.28700000000
275	Mixed_population	Gonzalez et al., 2013	347937.44470000000	6491873.92800000000
276	Mixed_population	Gonzalez et al., 2013	346990.66330000000	6491748.74400000000
277	Mixed_population	Gonzalez et al., 2013	347756.22150000000	6491317.11800000000
278	Mixed_population	Gonzalez et al., 2013	347852.18450000000	6491208.44800000000
279	Mixed_population	Gonzalez et al., 2013	349067.67120000000	6492334.10900000000
280	Mixed_population	Gonzalez et al., 2013	348403.31510000000	6492435.43200000000
281	Mixed_population	Gonzalez et al., 2013	346820.26950000000	6484095.76900000000
282	Mixed_population	Gonzalez et al., 2013	345664.02910000000	6485409.47800000000
283	Mixed_population	Gonzalez et al., 2013	344997.93530000000	6479301.41200000000
284	Mixed_population	Gonzalez et al., 2013	347706.98580000000	6481780.52300000000
285	Mixed_population	Gonzalez et al., 2013	346299.61640000000	6480872.96800000000
286	Mixed_population	Gonzalez et al., 2013	341819.75530000000	6476591.19600000000
287	Mixed_population	Gonzalez et al., 2013	343797.16990000000	6483606.82800000000
288	Mixed_population	Gonzalez et al., 2013	346756.81600000000	6481987.91400000000
289	Mixed_population	Gonzalez et al., 2013	346947.75170000000	6481879.50600000000
290	Mixed_population	Gonzalez et al., 2013	345090.76160000000	6479412.51700000000
291	Mixed_population	Gonzalez et al., 2013	346434.74010000000	6478213.24000000000
292	Mixed_population	Gonzalez et al., 2013	348196.75330000000	6480678.96800000000
293	Mixed_population	Gonzalez et al., 2013	345913.39640000000	6481421.44400000000
294	Mixed_population	Gonzalez et al., 2013	346390.12100000000	6481206.87300000000
295	Mixed_population	Gonzalez et al., 2013	347590.32070000000	6483330.57500000000
296	Mixed_population	Gonzalez et al., 2013	348323.45070000000	6491436.37000000000
297	Mixed_population	Gonzalez et al., 2013	348805.47460000000	6490889.15300000000
298	Mixed_population	Gonzalez et al., 2013	349268.09990000000	6491672.40000000000
299	Mixed_population	Gonzalez et al., 2013	345445.05170000000	6487401.79200000000
300	Mixed_population	Gonzalez et al., 2013	346988.42940000000	6491970.54900000000
301	Mixed_population	Gonzalez et al., 2013	346657.17310000000	6488751.30100000000
302	Mixed_population	Gonzalez et al., 2013	348325.68630000000	6491214.56900000000
303	Mixed_population	Gonzalez et al., 2013	348108.98850000000	6493095.97300000000
304	Mixed_population	Gonzalez et al., 2013	346980.97390000000	6492413.99400000000
305	Mixed_population	Gonzalez et al., 2013	348799.06370000000	6491331.64500000000
306	Mixed_population	Gonzalez et al., 2013	348696.70510000000	6491773.84400000000
307	Mixed_population	Gonzalez et al., 2013	348311.64490000000	6492212.45200000000
308	Mixed_population	Gonzalez et al., 2013	348780.74340000000	6492552.20700000000
309	Mixed_population	Gonzalez et al., 2013	349071.84240000000	6492113.41700000000
310	Mixed_population	Gonzalez et al., 2013	347471.52050000000	6491313.41300000000
311	Mixed_population	Gonzalez et al., 2013	349367.34730000000	6491340.99300000000
312	Mixed_population	Gonzalez et al., 2013	350713.21010000000	6490029.73700000000
313	Mixed_population	Gonzalez et al., 2013	348302.01450000000	6492876.69300000000
314	Mixed_population	Gonzalez et al., 2013	348323.45070000000	6491436.37000000000
315	Mixed_population	Gonzalez et al., 2013	348606.03400000000	6491550.91900000000
316	Mixed_population	Gonzalez et al., 2013	347845.77570000000	6491650.94600000000
317	Mixed_population	Gonzalez et al., 2013	348130.47510000000	6491654.65000000000
318	Mixed_population	Gonzalez et al., 2013	350584.92210000000	6492355.78700000000
319	Mixed_population	Gonzalez et al., 2013	350500.77900000000	6491579.43600000000
320	Mixed_population	Gonzalez et al., 2013	348985.69500000000	6491445.90100000000
321	Mixed_population	Gonzalez et al., 2013	347849.00720000000	6491429.19900000000
322	Mixed_population	Gonzalez et al., 2013	348039.92470000000	6491320.76800000000
323	Mixed_population	Gonzalez et al., 2013	348416.18080000000	6491549.44700000000
324	Mixed_population	Gonzalez et al., 2013	348815.17870000000	6490223.92000000000
325	Mixed_population	Gonzalez et al., 2013	349836.48970000000	6491679.75200000000
326	Mixed_population	Gonzalez et al., 2013	350586.03850000000	6492244.89000000000
327	Mixed_population	Gonzalez et al., 2013	350870.67200000000	6492249.58800000000
328	Mixed_population	Gonzalez et al., 2013	350395.07430000000	6492354.31600000000
329	Mixed_population	Gonzalez et al., 2013	347261.27770000000	6492751.34200000000
330	Mixed_population	Gonzalez et al., 2013	347274.19410000000	6491864.34600000000
331	Mixed_population	Gonzalez et al., 2013	342771.53610000000	6482483.42600000000
332	Mixed_population	Gonzalez et al., 2013	346841.88230000000	6482655.41200000000
333	Mixed_population	Gonzalez et al., 2013	346365.22050000000	6482868.99300000000
334	Mixed_population	Gonzalez et al., 2013	341158.04900000000	6482680.18200000000
335	Mixed_population	Gonzalez et al., 2013	339063.43090000000	6483423.24500000000
336	Mixed_population	Gonzalez et al., 2013	337882.50120000000	6486177.46300000000
337	Mixed_population	Gonzalez et al., 2013	337022.94340000000	6486606.91700000000
338	Mixed_population	Gonzalez et al., 2013	338547.90770000000	6486077.23100000000
339	Mixed_population	Gonzalez et al., 2013	340372.83510000000	6484442.38700000000
340	Mixed_population	Gonzalez et al., 2013	340389.03090000000	6483443.50300000000
341	Mixed_population	Gonzalez et al., 2013	338114.33710000000	6483518.77400000000
342	Mixed_population	Gonzalez et al., 2013	345909.90850000000	6487963.29000000000
343	Mixed_population	Gonzalez et al., 2013	345951.93370000000	6485192.45000000000
344	Mixed_population	Gonzalez et al., 2013	345577.75250000000	6484853.87600000000
345	Mixed_population	Gonzalez et al., 2013	345194.94170000000	6485069.66100000000
346	Mixed_population	Gonzalez et al., 2013	345673.78350000000	6484744.21500000000
347	Mixed_population	Gonzalez et al., 2013	345771.93950000000	6484523.70400000000
348	Mixed_population	Gonzalez et al., 2013	345664.02910000000	6485409.47800000000
349	Mixed_population	Gonzalez et al., 2013	351266.41140000000	6491145.84100000000
350	Mixed_population	Gonzalez et al., 2013	354475.65090000000	6492078.51700000000
351	Mixed_population	Gonzalez et al., 2013	347548.15590000000	6492534.23500000000
352	Mixed_population	Gonzalez et al., 2013	348323.45070000000	6491436.37000000000
353	Mixed_population	Gonzalez et al., 2013	348318.10530000000	6491768.96100000000
354	Mixed_population	Gonzalez et al., 2013	348034.52380000000	6491654.35700000000
355	Mixed_population	Gonzalez et al., 2013	348701.99560000000	6491442.25100000000
356	Mixed_population	Gonzalez et al., 2013	348323.45070000000	6491436.37000000000
357	Mixed_population	Gonzalez et al., 2013	356389.74470000000	6490774.70700000000
358	Mixed_population	Gonzalez et al., 2013	355453.79570000000	6489875.45100000000
359	Mixed_population	Gonzalez et al., 2013	356774.71750000000	6490337.15300000000
360	Mixed_population	Gonzalez et al., 2013	358574.34710000000	6490473.41700000000
361	Mixed_population	Gonzalez et al., 2013	357245.86610000000	6490566.05100000000
362	Mixed_population	Gonzalez et al., 2013	354412.04680000000	6489860.95500000000
363	Mixed_population	Gonzalez et al., 2013	355624.04190000000	6491319.20800000000
364	Mixed_population	Gonzalez et al., 2013	352708.20250000000	6489725.96400000000
365	Mixed_population	Gonzalez et al., 2013	358077.21790000000	6492129.18600000000
366	Mixed_population	Gonzalez et al., 2013	356296.97160000000	6490662.63700000000
367	Mixed_population	Gonzalez et al., 2013	354608.30520000000	6489419.97700000000
368	Mixed_population	Gonzalez et al., 2013	357058.26170000000	6490451.75000000000
369	Mixed_population	Gonzalez et al., 2013	358747.94830000000	6491584.45700000000
370	Mixed_population	Gonzalez et al., 2013	353864.25170000000	6488412.32300000000
371	Mixed_population	Gonzalez et al., 2013	348047.62580000000	6484335.52400000000
372	Mixed_population	Gonzalez et al., 2013	347226.70620000000	6488647.77400000000
373	Mixed_population	Gonzalez et al., 2013	346853.45790000000	6488310.27600000000
374	Mixed_population	Gonzalez et al., 2013	347533.36480000000	6480780.23900000000
375	Mixed_population	Gonzalez et al., 2013	346966.14360000000	6480660.90100000000
376	Mixed_population	Gonzalez et al., 2013	346382.46260000000	6481761.28200000000
377	Mixed_population	Gonzalez et al., 2013	335834.19060000000	6483926.70400000000
378	Mixed_population	Gonzalez et al., 2013	340357.76020000000	6485439.33200000000
379	Mixed_population	Gonzalez et al., 2013	337901.86770000000	6484957.76300000000
380	Mixed_population	Gonzalez et al., 2013	340516.36540000000	6487437.64100000000
381	Mixed_population	Gonzalez et al., 2013	340795.67640000000	6487774.98400000000
382	Mixed_population	Gonzalez et al., 2013	340710.49800000000	6487108.43500000000
383	Mixed_population	Gonzalez et al., 2013	338867.09590000000	6483864.30600000000
384	Mixed_population	Gonzalez et al., 2013	342267.80360000000	6484471.08700000000
385	Mixed_population	Gonzalez et al., 2013	344811.99930000000	6485396.41000000000
386	Mixed_population	Gonzalez et al., 2013	343684.99670000000	6484714.33100000000
387	Mixed_population	Gonzalez et al., 2013	342453.54800000000	6490904.70700000000
388	Mixed_population	Gonzalez et al., 2013	345392.24990000000	6484628.69200000000
389	Mixed_population	Gonzalez et al., 2013	347658.19020000000	6485105.75200000000
390	Mixed_population	Gonzalez et al., 2013	345960.69350000000	6484527.13400000000
391	Mixed_population	Gonzalez et al., 2013	349424.64360000000	6487349.57100000000
392	Mixed_population	Gonzalez et al., 2013	349255.32450000000	6486016.68600000000
393	Mixed_population	Gonzalez et al., 2013	356496.52580000000	6489890.00200000000
394	Mixed_population	Gonzalez et al., 2013	356309.98620000000	6489665.80700000000
395	Mixed_population	Gonzalez et al., 2013	356016.60470000000	6490327.31500000000
396	Mixed_population	Gonzalez et al., 2013	357242.68600000000	6490786.77300000000
397	Mixed_population	Gonzalez et al., 2013	356301.27160000000	6490331.02500000000
398	Mixed_population	Gonzalez et al., 2013	356970.96700000000	6489896.18900000000
399	Mixed_population	Gonzalez et al., 2013	352983.17310000000	6490394.87000000000
400	Mixed_population	Gonzalez et al., 2013	356783.30800000000	6489782.88200000000
401	Mixed_population	Gonzalez et al., 2013	355545.32510000000	6490209.35600000000
402	Mixed_population	Gonzalez et al., 2013	356394.04420000000	6490443.09400000000
403	Mixed_population	Gonzalez et al., 2013	357269.77790000000	6488792.19600000000
404	Mixed_population	Gonzalez et al., 2013	354214.72600000000	6490411.83100000000
405	Mixed_population	Gonzalez et al., 2013	359055.37120000000	6489925.23700000000
406	Mixed_population	Gonzalez et al., 2013	356590.29400000000	6490002.12700000000
407	Mixed_population	Gonzalez et al., 2013	355525.91960000000	6491539.69600000000
408	Mixed_population	Gonzalez et al., 2013	347111.42940000000	6483656.99900000000
409	Mixed_population	Gonzalez et al., 2013	345129.19510000000	6483183.57200000000
410	Mixed_population	Gonzalez et al., 2013	346706.95600000000	6491745.09600000000
411	Mixed_population	Gonzalez et al., 2013	340458.38670000000	6491206.57400000000
412	Mixed_population	Gonzalez et al., 2013	341090.59240000000	6493212.96000000000
413	Mixed_population	Gonzalez et al., 2013	342405.96490000000	6487798.88000000000
414	Mixed_population	Gonzalez et al., 2013	341750.14540000000	6487345.78400000000
415	Mixed_population	Gonzalez et al., 2013	338025.93660000000	6483073.97200000000
416	Mixed_population	Gonzalez et al., 2013	349928.30770000000	6485361.09900000000
417	Mixed_population	Gonzalez et al., 2013	350121.35370000000	6485141.84400000000
418	Mixed_population	Gonzalez et al., 2013	355060.04990000000	6490979.23700000000
419	Mixed_population	Gonzalez et al., 2013	359511.37920000000	6491261.74400000000
420	Mixed_population	Gonzalez et al., 2013	355354.48040000000	6490316.77600000000
421	Mixed_population	Gonzalez et al., 2013	356872.84200000000	6490116.67100000000
422	Mixed_population	Gonzalez et al., 2013	357061.49780000000	6490230.03100000000
423	Mixed_population	Gonzalez et al., 2013	355639.21830000000	6490210.53800000000
424	Mixed_population	Gonzalez et al., 2013	357911.19520000000	6490463.82000000000
425	Mixed_population	Gonzalez et al., 2013	354779.78640000000	6490641.91700000000
426	Mixed_population	Gonzalez et al., 2013	357159.74610000000	6489898.60800000000
427	Mixed_population	Gonzalez et al., 2013	354608.30520000000	6489419.97700000000
428	Mixed_population	Gonzalez et al., 2013	355511.88010000000	6492537.47900000000
429	Mixed_population	Gonzalez et al., 2013	353000.48060000000	6489175.32000000000
430	Mixed_population	Gonzalez et al., 2013	346745.72040000000	6489085.08300000000
431	Mixed_population	Gonzalez et al., 2013	345794.44230000000	6489403.47800000000
432	Mixed_population	Gonzalez et al., 2013	342786.66150000000	6487693.92600000000
433	Mixed_population	Gonzalez et al., 2013	346373.69930000000	6488634.68900000000
434	Mixed_population	Gonzalez et al., 2013	346827.67100000000	6489973.32300000000
435	Mixed_population	Gonzalez et al., 2013	347246.10650000000	6487318.27400000000
436	Mixed_population	Gonzalez et al., 2013	348306.26050000000	6486114.22400000000
437	Mixed_population	Gonzalez et al., 2013	345257.36530000000	6487288.46100000000
438	Mixed_population	Gonzalez et al., 2013	344563.97410000000	6489273.60500000000
439	Mixed_population	Gonzalez et al., 2013	344855.11000000000	6488834.80100000000
440	Mixed_population	Gonzalez et al., 2013	347700.15760000000	6488654.90800000000
441	Mixed_population	Gonzalez et al., 2013	345811.76350000000	6488183.80500000000
442	Mixed_population	Gonzalez et al., 2013	346290.58630000000	6487858.34100000000
443	Mixed_population	Gonzalez et al., 2013	346289.46330000000	6487969.24500000000
444	Mixed_population	Gonzalez et al., 2013	345550.81570000000	6486626.86300000000
445	Mixed_population	Gonzalez et al., 2013	345602.57420000000	6489510.85600000000
446	Mixed_population	Gonzalez et al., 2013	345804.15950000000	6488738.21700000000
447	Mixed_population	Gonzalez et al., 2013	346000.44650000000	6488297.18700000000
448	Mixed_population	Gonzalez et al., 2013	345860.28240000000	6484969.45300000000
449	Mixed_population	Gonzalez et al., 2013	346679.87090000000	6487199.04200000000
450	Mixed_population	Gonzalez et al., 2013	345101.03450000000	6485068.47300000000
451	Mixed_population	Gonzalez et al., 2013	341779.55330000000	6491560.36100000000
452	Mixed_population	Gonzalez et al., 2013	342734.98130000000	6491131.17300000000
453	Mixed_population	Gonzalez et al., 2013	345687.71230000000	6490178.35300000000
454	Mixed_population	Gonzalez et al., 2013	345861.52460000000	6491177.63700000000
455	Mixed_population	Gonzalez et al., 2013	346915.54030000000	6496848.93400000000
456	Mixed_population	Gonzalez et al., 2013	344940.88630000000	6495710.49800000000
457	Mixed_population	Gonzalez et al., 2013	348745.27200000000	6494991.39300000000
458	Mixed_population	Gonzalez et al., 2013	350071.79300000000	6495009.50200000000
459	Mixed_population	Gonzalez et al., 2013	344819.62910000000	6484841.98900000000
460	Mixed_population	Gonzalez et al., 2013	347972.12790000000	6483114.75100000000
461	Mixed_population	Gonzalez et al., 2013	345056.88560000000	6487950.19700000000
462	Mixed_population	Gonzalez et al., 2013	345386.81810000000	6484962.29400000000
463	Mixed_population	Gonzalez et al., 2013	344772.04740000000	6488057.44000000000
464	Mixed_population	Gonzalez et al., 2013	347630.07880000000	6486990.58500000000
465	Mixed_population	Gonzalez et al., 2013	344383.88300000000	6488605.85500000000
466	Mixed_population	Gonzalez et al., 2013	346953.84700000000	6487867.96000000000
467	Mixed_population	Gonzalez et al., 2013	347229.94700000000	6488426.02400000000
468	Mixed_population	Gonzalez et al., 2013	345737.32060000000	6486852.09600000000
469	Mixed_population	Gonzalez et al., 2013	347135.04600000000	6488424.78600000000
470	Mixed_population	Gonzalez et al., 2013	346096.41650000000	6488188.51900000000
471	Mixed_population	Gonzalez et al., 2013	345780.49910000000	6490290.43800000000
472	Mixed_population	Gonzalez et al., 2013	345989.72850000000	6488962.39200000000
473	Mixed_population	Gonzalez et al., 2013	344476.66920000000	6488717.94500000000
474	Mixed_population	Gonzalez et al., 2013	343569.64700000000	6486042.60200000000
475	Mixed_population	Gonzalez et al., 2013	346465.30620000000	6488858.67600000000
476	Mixed_population	Gonzalez et al., 2013	346475.02860000000	6488193.42000000000
477	Mixed_population	Gonzalez et al., 2013	345326.51400000000	6488951.78700000000
478	Mixed_population	Gonzalez et al., 2013	347727.15940000000	6493312.84500000000
479	Mixed_population	Gonzalez et al., 2013	344667.59990000000	6488609.51500000000
480	Mixed_population	Gonzalez et al., 2013	347348.62280000000	6486765.11400000000
481	Mixed_population	Gonzalez et al., 2013	345061.55870000000	6493937.68200000000
482	Mixed_population	Gonzalez et al., 2013	345995.08670000000	6488629.79000000000
483	Mixed_population	Gonzalez et al., 2013	346931.16370000000	6489420.21200000000
484	Mixed_population	Gonzalez et al., 2013	347237.42740000000	6487982.58100000000
485	Mixed_population	Gonzalez et al., 2013	346169.81820000000	6489630.12600000000
486	Mixed_population	Gonzalez et al., 2013	345881.87370000000	6489848.16800000000
487	Mixed_population	Gonzalez et al., 2013	345792.32510000000	6489514.32800000000
488	Mixed_population	Gonzalez et al., 2013	346083.50970000000	6489074.53400000000
489	Mixed_population	Gonzalez et al., 2013	346467.42450000000	6488747.82700000000
490	Mixed_population	Gonzalez et al., 2013	348803.45800000000	6484569.21700000000
491	Mixed_population	Gonzalez et al., 2013	346345.68200000000	6490519.55300000000
492	Mixed_population	Gonzalez et al., 2013	347445.68490000000	6493087.40000000000
493	Mixed_population	Gonzalez et al., 2013	340968.29360000000	6488886.25200000000
494	Mixed_population	Gonzalez et al., 2013	345802.04120000000	6488849.06600000000
495	Mixed_population	Gonzalez et al., 2013	346573.17270000000	6487972.90800000000
496	Mixed_population	Gonzalez et al., 2013	345131.22620000000	6489392.87800000000
497	Mixed_population	Gonzalez et al., 2013	346012.29420000000	6487521.07800000000
498	Mixed_population	Gonzalez et al., 2013	346671.26230000000	6487753.39300000000
499	Mixed_population	Gonzalez et al., 2013	344589.90280000000	6487499.54300000000
500	Mixed_population	Gonzalez et al., 2013	343862.93030000000	6485492.95100000000
501	Mixed_population	Gonzalez et al., 2013	343563.15180000000	6486486.12400000000
502	Mixed_population	Gonzalez et al., 2013	341867.77930000000	6485794.66000000000
503	Mixed_population	Gonzalez et al., 2013	343205.06950000000	6485149.69900000000
504	Mixed_population	Gonzalez et al., 2013	344146.64960000000	6485496.62400000000
505	Mixed_population	Gonzalez et al., 2013	343529.29700000000	6476284.92600000000
506	Mixed_population	Gonzalez et al., 2013	347667.43980000000	6478121.49900000000
507	Mixed_population	Gonzalez et al., 2013	343029.20770000000	6484261.21400000000
508	Mixed_population	Gonzalez et al., 2013	340749.22220000000	6484669.13200000000
509	Mixed_population	Gonzalez et al., 2013	342047.79660000000	6486463.43800000000
510	Mixed_population	Gonzalez et al., 2013	348661.40330000000	6481351.44700000000
511	Mixed_population	Gonzalez et al., 2013	348478.13240000000	6480905.45800000000
512	Mixed_population	Gonzalez et al., 2013	345972.58230000000	6483751.02300000000
513	Mixed_population	Gonzalez et al., 2013	345571.24960000000	6485297.38600000000
514	Mixed_population	Gonzalez et al., 2013	344511.04260000000	6486501.47200000000
515	Mixed_population	Gonzalez et al., 2013	351212.04570000000	6481721.38700000000
516	Mixed_population	Gonzalez et al., 2013	350540.09090000000	6482375.98700000000
517	Mixed_population	Gonzalez et al., 2013	355282.22880000000	6495416.53500000000
518	Mixed_population	Gonzalez et al., 2013	352050.56050000000	6495925.20700000000
519	Mixed_population	Gonzalez et al., 2013	351953.55890000000	6496034.81700000000
520	Mixed_population	Gonzalez et al., 2013	351559.74790000000	6490485.28100000000
521	Mixed_population	Gonzalez et al., 2013	350762.86320000000	6493135.30700000000
522	Mixed_population	Gonzalez et al., 2013	351352.67310000000	6491702.38600000000
523	Mixed_population	Gonzalez et al., 2013	350955.88220000000	6492916.03500000000
524	Mixed_population	Gonzalez et al., 2013	350945.08840000000	6493692.14300000000
525	Mixed_population	Datos consultorias	346236.00000000000	6482611.00000000000
526	Mixed_population	Datos consultorias	346205.00000000000	6484372.00000000000
527	Mixed_population	Datos consultorias	346692.00000000000	6484444.00000000000
528	Mixed_population	Datos consultorias	346785.00000000000	6484989.00000000000
529	Mixed_population	Datos consultorias	346495.00000000000	6485310.00000000000
530	Mixed_population	Datos consultorias	346438.00000000000	6485119.00000000000
531	Mixed_population	Datos consultorias	346430.00000000000	6485417.00000000000
532	Mixed_population	Datos consultorias	346059.00000000000	6485815.00000000000
533	Mixed_population	Datos consultorias	346238.00000000000	6486584.00000000000
534	Mixed_population	Datos consultorias	347344.00000000000	6487900.00000000000
535	Mixed_population	Datos consultorias	347774.00000000000	6489146.00000000000
536	Mixed_population	Datos consultorias	348067.00000000000	6489796.00000000000
537	Mixed_population	Datos consultorias	347950.00000000000	6489131.00000000000
538	Mixed_population	Datos consultorias	348734.00000000000	6490716.00000000000
539	Mixed_population	Datos consultorias	348948.00000000000	6491010.00000000000
540	Mixed_population	Datos consultorias	349184.00000000000	6491710.00000000000
541	Mixed_population	Datos consultorias	349197.00000000000	6491390.00000000000
542	Mixed_population	Datos consultorias	348869.00000000000	6490572.00000000000
543	Mixed_population	Datos consultorias	348815.00000000000	6490478.00000000000
544	Mixed_population	Datos consultorias	348839.00000000000	6490234.00000000000
545	Mixed_population	Datos consultorias	348177.00000000000	6492297.00000000000
546	Mixed_population	Datos consultorias	348082.00000000000	6492060.00000000000
547	Mixed_population	Datos consultorias	348359.00000000000	6491580.00000000000
548	Mixed_population	Datos consultorias	348400.00000000000	6490895.00000000000
549	Mixed_population	Datos consultorias	347809.00000000000	6489986.00000000000
550	Mixed_population	Datos consultorias	347508.00000000000	6489679.00000000000
551	Mixed_population	Datos consultorias	347591.00000000000	6491105.00000000000
552	Mixed_population	Datos consultorias	346492.00000000000	6489949.00000000000
553	Mixed_population	Datos consultorias	346135.00000000000	6488323.00000000000
554	Mixed_population	Datos consultorias	346241.00000000000	6487809.00000000000
555	Mixed_population	Datos consultorias	346668.00000000000	6487597.00000000000
556	Mixed_population	Datos consultorias	346466.00000000000	6487498.00000000000
557	Mixed_population	Datos consultorias	344192.00000000000	6486420.00000000000
558	Mixed_population	Datos consultorias	345258.00000000000	6486510.00000000000
559	Mixed_population	Datos consultorias	345593.00000000000	6486759.00000000000
560	Mixed_population	Datos consultorias	346114.00000000000	6487058.00000000000
561	Mixed_population	Datos consultorias	348100.00000000000	6484820.00000000000
562	Mixed_population	Datos consultorias	348071.00000000000	6485676.00000000000
563	Mixed_population	Datos consultorias	348451.00000000000	6486262.00000000000
564	Mixed_population	Datos consultorias	348254.00000000000	6486165.00000000000
565	Mixed_population	Datos consultorias	348971.00000000000	6487960.00000000000
566	Mixed_population	Datos consultorias	348801.00000000000	6485478.00000000000
567	Mixed_population	Datos consultorias	348752.00000000000	6485441.00000000000
568	Mixed_population	Datos consultorias	349079.00000000000	6485411.00000000000
569	Mixed_population	Datos consultorias	349508.00000000000	6485993.00000000000
570	Mixed_population	Datos consultorias	349769.00000000000	6486899.00000000000
571	Mixed_population	Datos consultorias	350008.00000000000	6486384.00000000000
572	Mixed_population	Datos consultorias	349951.00000000000	6486313.00000000000
573	Mixed_population	Datos consultorias	350522.00000000000	6486107.00000000000
574	Mixed_population	Datos consultorias	349261.00000000000	6489556.00000000000
575	Mixed_population	Datos consultorias	350485.00000000000	6491269.00000000000
576	Mixed_population	Datos consultorias	350510.00000000000	6491835.00000000000
577	Mixed_population	Datos consultorias	350515.00000000000	6492160.00000000000
578	Mixed_population	Datos consultorias	349848.00000000000	6492824.00000000000
579	Mixed_population	Datos consultorias	350124.00000000000	6492670.00000000000
580	Mixed_population	Datos consultorias	350249.00000000000	6492283.00000000000
581	Mixed_population	Datos consultorias	350289.00000000000	6492049.00000000000
582	Mixed_population	Datos consultorias	349880.00000000000	6490442.00000000000
583	Mixed_population	Datos consultorias	349229.00000000000	6489701.00000000000
584	Mixed_population	Datos consultorias	350508.00000000000	6489349.00000000000
585	Mixed_population	Datos consultorias	350888.00000000000	6491352.00000000000
586	Mixed_population	Datos consultorias	350883.00000000000	6492051.00000000000
587	Mixed_population	Datos consultorias	350907.00000000000	6492839.00000000000
588	Mixed_population	Datos consultorias	351173.00000000000	6493132.00000000000
589	Mixed_population	Datos consultorias	351207.00000000000	6492379.00000000000
590	Mixed_population	Datos consultorias	351243.00000000000	6491511.00000000000
591	Mixed_population	Datos consultorias	351176.00000000000	6490520.00000000000
592	Mixed_population	Datos consultorias	351241.00000000000	6489346.00000000000
593	Mixed_population	Datos consultorias	351085.00000000000	6488699.00000000000
594	Mixed_population	Datos consultorias	350540.00000000000	6487947.00000000000
595	Mixed_population	Datos consultorias	351745.00000000000	6489005.00000000000
596	Mixed_population	Datos consultorias	351841.00000000000	6489497.00000000000
597	Mixed_population	Datos consultorias	351708.00000000000	6491081.00000000000
598	Mixed_population	Datos consultorias	351673.00000000000	6491419.00000000000
599	Mixed_population	Datos consultorias	351287.00000000000	6493361.00000000000
600	Mixed_population	Datos consultorias	350994.00000000000	6493732.00000000000
601	Mixed_population	Datos consultorias	351099.00000000000	6494034.00000000000
602	Mixed_population	Datos consultorias	351969.00000000000	6494134.00000000000
603	Mixed_population	Datos consultorias	352519.00000000000	6493839.00000000000
604	Mixed_population	Datos consultorias	352112.00000000000	6493523.00000000000
605	Mixed_population	Datos consultorias	351969.00000000000	6492842.00000000000
606	Mixed_population	Datos consultorias	352067.00000000000	6491716.00000000000
607	Mixed_population	Datos consultorias	352077.00000000000	6490917.00000000000
608	Mixed_population	Datos consultorias	352502.00000000000	6488911.00000000000
609	Mixed_population	Datos consultorias	352213.00000000000	6488986.00000000000
610	Mixed_population	Datos consultorias	351461.00000000000	6488148.00000000000
611	Mixed_population	Datos consultorias	351549.00000000000	6487305.00000000000
612	Mixed_population	Datos consultorias	352183.00000000000	6486817.00000000000
613	Mixed_population	Datos consultorias	351985.00000000000	6486274.00000000000
614	Mixed_population	Datos consultorias	351537.00000000000	6485474.00000000000
615	Mixed_population	Datos consultorias	351045.00000000000	6484644.00000000000
616	Mixed_population	Datos consultorias	351545.00000000000	6484771.00000000000
617	Mixed_population	Datos consultorias	352066.00000000000	6484950.00000000000
618	Mixed_population	Datos consultorias	352555.00000000000	6485364.00000000000
619	Mixed_population	Datos consultorias	353170.00000000000	6485634.00000000000
620	Mixed_population	Datos consultorias	353668.00000000000	6486001.00000000000
621	Mixed_population	Datos consultorias	353506.00000000000	6486273.00000000000
622	Mixed_population	Datos consultorias	353282.00000000000	6486161.00000000000
623	Mixed_population	Datos consultorias	352633.00000000000	6486037.00000000000
624	Mixed_population	Datos consultorias	352231.00000000000	6486639.00000000000
625	Mixed_population	Datos consultorias	353100.00000000000	6486843.00000000000
626	Mixed_population	Datos consultorias	354973.00000000000	6486232.00000000000
627	Mixed_population	Datos consultorias	355300.00000000000	6487586.00000000000
628	Mixed_population	Datos consultorias	356395.00000000000	6487510.00000000000
629	Mixed_population	Datos consultorias	354070.00000000000	6491236.00000000000
630	Mixed_population	Datos consultorias	358281.00000000000	6493564.00000000000
631	Mixed_population	Datos consultorias	358478.00000000000	6493193.00000000000
632	Mixed_population	Datos consultorias	359021.00000000000	6493061.00000000000
633	Mixed_population	Datos consultorias	359367.00000000000	6492632.00000000000
634	Mixed_population	Datos consultorias	356279.00000000000	6491252.00000000000
635	Mixed_population	Datos consultorias	355456.00000000000	6491319.00000000000
636	Mixed_population	Datos consultorias	355012.00000000000	6491313.00000000000
637	Mixed_population	Datos consultorias	354855.00000000000	6491051.00000000000
638	Mixed_population	Datos consultorias	354709.00000000000	6490675.00000000000
639	Mixed_population	Datos consultorias	354473.00000000000	6490417.00000000000
640	Mixed_population	Datos consultorias	355432.00000000000	6489568.00000000000
641	Mixed_population	Datos consultorias	355147.00000000000	6490166.00000000000
642	Mixed_population	Datos consultorias	355200.00000000000	6490467.00000000000
643	Mixed_population	Datos consultorias	355696.00000000000	6490948.00000000000
644	Mixed_population	Datos consultorias	356069.00000000000	6490921.00000000000
645	Mixed_population	Datos consultorias	356118.00000000000	6490894.00000000000
646	Mixed_population	Datos consultorias	356326.00000000000	6490395.00000000000
647	Mixed_population	Datos consultorias	355886.00000000000	6490387.00000000000
648	Mixed_population	Datos consultorias	355619.00000000000	6490283.00000000000
649	Mixed_population	Datos consultorias	356060.00000000000	6490004.00000000000
650	Mixed_population	Datos consultorias	356060.00000000000	6489663.00000000000
651	Mixed_population	Datos consultorias	355821.00000000000	6489547.00000000000
652	Mixed_population	Datos consultorias	356229.00000000000	6489128.00000000000
653	Mixed_population	Datos consultorias	356437.00000000000	6488821.00000000000
654	Mixed_population	Datos consultorias	356585.00000000000	6488675.00000000000
655	Mixed_population	Datos consultorias	356717.00000000000	6488524.00000000000
656	Mixed_population	Datos consultorias	356815.00000000000	6487948.00000000000
657	Mixed_population	Datos consultorias	356779.00000000000	6487625.00000000000
658	Mixed_population	Datos consultorias	357189.00000000000	6487271.00000000000
659	Mixed_population	Datos consultorias	357243.00000000000	6488105.00000000000
660	Mixed_population	Datos consultorias	357606.00000000000	6487843.00000000000
661	Mixed_population	Datos consultorias	357507.00000000000	6487428.00000000000
662	Mixed_population	Datos consultorias	357552.00000000000	6486870.00000000000
663	Mixed_population	Datos consultorias	357464.00000000000	6486783.00000000000
664	Mixed_population	Datos consultorias	356155.00000000000	6485813.00000000000
665	Mixed_population	Datos consultorias	354998.00000000000	6485240.00000000000
666	Mixed_population	Datos consultorias	355081.00000000000	6484960.00000000000
667	Mixed_population	Datos consultorias	355808.00000000000	6485495.00000000000
668	Mixed_population	Datos consultorias	355445.00000000000	6485074.00000000000
669	Mixed_population	Datos consultorias	355131.00000000000	6484883.00000000000
670	Mixed_population	Datos consultorias	355021.00000000000	6484762.00000000000
671	Mixed_population	Datos consultorias	355215.00000000000	6484453.00000000000
672	Mixed_population	Datos consultorias	355443.00000000000	6484663.00000000000
673	Mixed_population	Datos consultorias	355717.00000000000	6484771.00000000000
674	Mixed_population	Datos consultorias	355509.00000000000	6484462.00000000000
675	Mixed_population	Datos consultorias	354420.00000000000	6484040.00000000000
676	Mixed_population	Datos consultorias	354497.00000000000	6483617.00000000000
677	Mixed_population	Datos consultorias	350874.00000000000	6482945.00000000000
678	Mixed_population	Datos consultorias	352993.00000000000	6482541.00000000000
679	Mixed_population	Datos consultorias	352157.00000000000	6482441.00000000000
680	Mixed_population	Datos consultorias	351767.00000000000	6482431.00000000000
681	Mixed_population	Datos consultorias	338578.00000000000	6484317.00000000000
682	Mixed_population	Datos consultorias	344290.00000000000	6486829.00000000000
683	Mixed_population	Datos consultorias	344169.00000000000	6487418.00000000000
684	Mixed_population	Datos consultorias	343914.00000000000	6487630.00000000000
685	Mixed_population	Datos consultorias	346794.00000000000	6493074.00000000000
686	Mixed_population	Datos consultorias	346912.00000000000	6493382.00000000000
687	Mixed_population	Datos consultorias	352001.00000000000	6498433.00000000000
688	Mixed_population	Datos consultorias	351310.00000000000	6499577.00000000000
689	Mixed_population	Datos consultorias	350648.00000000000	6499316.00000000000
690	Mixed_population	Datos consultorias	350353.00000000000	6499098.00000000000
691	Mixed_population	Datos consultorias	351173.00000000000	6498815.00000000000
692	Mixed_population	Datos consultorias	349038.00000000000	6494626.00000000000
693	Mixed_population	Datos consultorias	350940.00000000000	6495536.00000000000
694	Mixed_population	Datos consultorias	350572.00000000000	6496925.00000000000
695	Mixed_population	Datos consultorias	352331.00000000000	6496689.00000000000
696	Mixed_population	Datos consultorias	352782.00000000000	6496465.00000000000
697	Mixed_population	Datos consultorias	352399.00000000000	6495214.00000000000
698	Mixed_population	Datos consultorias	352922.00000000000	6495173.00000000000
699	Mixed_population	Datos consultorias	353817.00000000000	6495132.00000000000
700	Mixed_population	Datos consultorias	353862.00000000000	6495248.00000000000
701	Mixed_population	Datos consultorias	353901.00000000000	6495443.00000000000
702	Mixed_population	Datos consultorias	353771.00000000000	6496342.00000000000
703	Mixed_population	Datos consultorias	353743.00000000000	6496395.00000000000
704	Mixed_population	Datos consultorias	352926.00000000000	6496606.00000000000
705	Mixed_population	Datos consultorias	352510.00000000000	6496674.00000000000
706	Mixed_population	Datos consultorias	354715.00000000000	6496510.00000000000
707	Mixed_population	Datos consultorias	354586.00000000000	6495172.00000000000
708	Mixed_population	Datos consultorias	354613.00000000000	6493916.00000000000
709	Mixed_population	Datos consultorias	353930.00000000000	6493980.00000000000
710	Mixed_population	Datos consultorias	359713.00000000000	6479341.00000000000
711	Mixed_population	Datos consultorias	359828.00000000000	6480518.00000000000
712	Mixed_population	Datos consultorias	359110.00000000000	6481447.00000000000
713	Mixed_population	Datos consultorias	358787.00000000000	6481538.00000000000
714	Mixed_population	Datos consultorias	358667.00000000000	6481518.00000000000
715	Mixed_population	Datos consultorias	358462.00000000000	6481447.00000000000
716	Mixed_population	Datos consultorias	358568.00000000000	6481124.00000000000
717	Mixed_population	Datos consultorias	358749.00000000000	6481096.00000000000
718	Mixed_population	Datos consultorias	358852.00000000000	6479964.00000000000
719	Mixed_population	Datos consultorias	358760.00000000000	6480108.00000000000
720	Mixed_population	Datos consultorias	358181.00000000000	6480223.00000000000
721	Mixed_population	Datos consultorias	357294.00000000000	6481488.00000000000
722	Mixed_population	Datos consultorias	357475.00000000000	6481644.00000000000
723	Mixed_population	Datos consultorias	357836.00000000000	6482129.00000000000
724	Mixed_population	Datos consultorias	356774.00000000000	6482206.00000000000
725	Mixed_population	Datos consultorias	355750.00000000000	6481119.00000000000
726	Mixed_population	Datos consultorias	356301.00000000000	6478601.00000000000
727	Mixed_population	Datos consultorias	356532.00000000000	6477115.00000000000
728	Mixed_population	Datos consultorias	356161.00000000000	6475968.00000000000
729	Mixed_population	Datos consultorias	356149.00000000000	6475928.00000000000
730	Mixed_population	Datos consultorias	356473.00000000000	6475579.00000000000
731	Mixed_population	Datos consultorias	356865.00000000000	6476044.00000000000
732	Mixed_population	Datos consultorias	357091.00000000000	6476061.00000000000
733	Mixed_population	Datos consultorias	357030.00000000000	6475386.00000000000
734	Mixed_population	Datos consultorias	331679.00000000000	6871198.00000000000
735	Mixed_population	Datos consultorias	331339.00000000000	6869032.00000000000
736	Mixed_population	Datos consultorias	330830.00000000000	6865790.00000000000
737	Mixed_population	Datos consultorias	325651.00000000000	6867815.00000000000
738	Mixed_population	Datos consultorias	327221.00000000000	6870371.00000000000
739	Mixed_population	Datos consultorias	327462.00000000000	6871382.00000000000
740	Mixed_population	Datos consultorias	327958.00000000000	6872026.00000000000
741	Mixed_population	Datos consultorias	328298.00000000000	6872087.00000000000
742	Mixed_population	Datos consultorias	334921.00000000000	6865039.00000000000
743	Mixed_population	Datos consultorias	339886.00000000000	6862398.00000000000
744	Mixed_population	Datos consultorias	338887.00000000000	6863245.00000000000
745	Mixed_population	Datos consultorias	335377.00000000000	6867884.00000000000
746	Mixed_population	Datos consultorias	342625.00000000000	6867233.00000000000
747	Mixed_population	Datos consultorias	347622.00000000000	6879691.00000000000
748	Mixed_population	Datos consultorias	348475.00000000000	6876990.00000000000
749	Mixed_population	Datos consultorias	332817.00000000000	6866298.00000000000
750	Mixed_population	Datos consultorias	330827.00000000000	6864262.00000000000
751	Mixed_population	Datos consultorias	343398.00000000000	6892260.00000000000
752	Mixed_population	Datos consultorias	336679.00000000000	6880050.00000000000
753	Mixed_population	Datos consultorias	335139.00000000000	6878280.00000000000
754	Mixed_population	Datos consultorias	329570.00000000000	6865980.00000000000
755	Mixed_population	Datos consultorias	326960.00000000000	6862260.00000000000
756	Mixed_population	Datos consultorias	322872.00000000000	6860460.00000000000
757	Mixed_population	Datos consultorias	313740.00000000000	6849030.00000000000
758	Mixed_population	Datos consultorias	313740.00000000000	6849030.00000000000
759	Mixed_population	Datos consultorias	355027.00000000000	6935507.00000000000
760	Mixed_population	Datos consultorias	343027.00000000000	6892392.00000000000
761	Mixed_population	Datos consultorias	320271.00000000000	6858508.00000000000
762	Mixed_population	Datos consultorias	320400.00000000000	6858375.00000000000
763	Mixed_population	Datos consultorias	313889.00000000000	6849629.00000000000
764	Mixed_population	Datos consultorias	314162.00000000000	6849561.00000000000
765	Mixed_population	Datos consultorias	313633.00000000000	6849271.00000000000
766	Mixed_population	Datos consultorias	313046.00000000000	6846523.00000000000
767	Mixed_population	Datos consultorias	313344.00000000000	6829741.00000000000
768	Mixed_population	Datos consultorias	353598.00000000000	6927176.00000000000
769	Mixed_population	Datos consultorias	347670.00000000000	6908402.00000000000
770	Mixed_population	Datos consultorias	350967.00000000000	6912274.00000000000
771	Mixed_population	Datos consultorias	342880.00000000000	6893018.00000000000
772	Mixed_population	Datos consultorias	344662.00000000000	6896375.00000000000
773	Mixed_population	Datos consultorias	348735.00000000000	6910462.00000000000
774	Mixed_population	Datos consultorias	299296.00000000000	6758337.00000000000
775	Mixed_population	Datos consultorias	301537.00000000000	6760069.00000000000
776	Mixed_population	Datos consultorias	304417.00000000000	6763054.00000000000
777	Mixed_population	Datos consultorias	321370.00000000000	6860284.00000000000
778	Mixed_population	Datos consultorias	321370.00000000000	6860284.00000000000
779	Mixed_population	Datos consultorias	314094.00000000000	6850128.00000000000
780	Mixed_population	Datos consultorias	313077.00000000000	6848420.00000000000
781	Mixed_population	Datos consultorias	307915.00000000000	6773868.00000000000
782	Mixed_population	Datos consultorias	294419.00000000000	6761001.00000000000
783	Mixed_population	Datos consultorias	279956.00000000000	6755457.00000000000
784	Mixed_population	Datos consultorias	279954.00000000000	6755457.00000000000
785	Mixed_population	Datos consultorias	281346.00000000000	6754896.00000000000
786	Mixed_population	Datos consultorias	282487.00000000000	6754465.00000000000
787	Mixed_population	Datos consultorias	282488.00000000000	6754461.00000000000
788	Mixed_population	Datos consultorias	282866.00000000000	6753602.00000000000
789	Mixed_population	Datos consultorias	282841.00000000000	6753491.00000000000
790	Mixed_population	Datos consultorias	287782.00000000000	6753341.00000000000
791	Mixed_population	Datos consultorias	288847.00000000000	6753702.00000000000
792	Mixed_population	Datos consultorias	282142.00000000000	6754949.00000000000
793	Mixed_population	Datos consultorias	281369.00000000000	6755999.00000000000
794	Mixed_population	Datos consultorias	280243.00000000000	6756763.00000000000
795	Mixed_population	Datos consultorias	279610.00000000000	6757308.00000000000
796	Mixed_population	Datos consultorias	278806.00000000000	6758213.00000000000
797	Mixed_population	Datos consultorias	281704.00000000000	6760858.00000000000
798	Mixed_population	Datos consultorias	282123.00000000000	6761081.00000000000
799	Mixed_population	Datos consultorias	283985.00000000000	6760928.00000000000
800	Mixed_population	Datos consultorias	285682.00000000000	6761482.00000000000
801	Mixed_population	Datos consultorias	286805.00000000000	6761151.00000000000
802	Mixed_population	Datos consultorias	287304.00000000000	6761045.00000000000
803	Mixed_population	Datos consultorias	288038.00000000000	6760741.00000000000
804	Mixed_population	Datos consultorias	290157.00000000000	6759859.00000000000
805	Mixed_population	Datos consultorias	277168.00000000000	6754620.00000000000
806	Mixed_population	Datos consultorias	277282.00000000000	6754870.00000000000
807	Mixed_population	Datos consultorias	282683.00000000000	6752620.00000000000
808	Mixed_population	Datos consultorias	281359.00000000000	6752186.00000000000
809	Mixed_population	Datos consultorias	280306.00000000000	6750867.00000000000
810	Mixed_population	Datos consultorias	279904.00000000000	6750815.00000000000
811	Mixed_population	Datos consultorias	278324.00000000000	6749125.00000000000
812	Mixed_population	Datos consultorias	277055.00000000000	6751960.00000000000
813	Mixed_population	Datos consultorias	282594.00000000000	6753319.00000000000
814	Mixed_population	Datos consultorias	279821.00000000000	6750800.00000000000
815	Mixed_population	Datos consultorias	279428.00000000000	6750662.00000000000
816	Mixed_population	Datos consultorias	277539.00000000000	6751341.00000000000
817	Mixed_population	Datos consultorias	276777.00000000000	6753203.00000000000
818	Mixed_population	Datos consultorias	283344.00000000000	6755111.00000000000
819	Mixed_population	Datos consultorias	284664.00000000000	6751014.00000000000
820	Mixed_population	Datos consultorias	284801.00000000000	6751715.00000000000
821	Mixed_population	Datos consultorias	313417.00000000000	6814830.00000000000
822	Mixed_population	Datos consultorias	313178.00000000000	6815402.00000000000
823	Mixed_population	Datos consultorias	314043.00000000000	6819004.00000000000
824	Mixed_population	Datos consultorias	313604.00000000000	6811718.00000000000
825	Mixed_population	Datos consultorias	313813.00000000000	6811243.00000000000
826	Mixed_population	Datos consultorias	307288.00000000000	6813172.00000000000
827	Mixed_population	Datos consultorias	307488.00000000000	6814460.00000000000
828	Mixed_population	Datos consultorias	307558.00000000000	6815142.00000000000
829	Mixed_population	Datos consultorias	308777.00000000000	6815780.00000000000
830	Mixed_population	Datos consultorias	303929.00000000000	6822819.00000000000
831	Mixed_population	Datos consultorias	303443.00000000000	6820697.00000000000
832	Mixed_population	Datos consultorias	306622.00000000000	6824767.00000000000
833	Mixed_population	Datos consultorias	306396.00000000000	6824937.00000000000
834	Mixed_population	Datos consultorias	308081.00000000000	6835447.00000000000
835	Mixed_population	Datos consultorias	316011.00000000000	6813480.00000000000
836	Mixed_population	Datos consultorias	317773.00000000000	6814340.00000000000
837	Mixed_population	Datos consultorias	319909.00000000000	6810608.00000000000
838	Lama_guanicoe_cacsilensis	Gonzalez et al., 2013	410197.13880000000	8014474.24500000000
839	Lama_guanicoe_cacsilensis	Gonzalez et al., 2013	411993.50600000000	8027176.18400000000
840	Lama_guanicoe_cacsilensis	Gonzalez et al., 2013	439645.76460000000	8007384.67700000000
841	Lama_guanicoe_cacsilensis	Gonzalez et al., 2013	441386.39580000000	8002704.04000000000
842	Lama_guanicoe_cacsilensis	Gonzalez et al., 2013	442237.48040000000	7994760.10100000000
843	Lama_guanicoe_cacsilensis	Gonzalez et al., 2013	446527.40180000000	7989910.38600000000
844	Lama_guanicoe_cacsilensis	Gonzalez et al., 2013	446802.27860000000	7963144.93500000000
845	Lama_guanicoe_cacsilensis	Gonzalez et al., 2013	447190.75120000000	7963148.86100000000
846	Lama_guanicoe_cacsilensis	Gonzalez et al., 2013	447798.18870000000	7962679.78600000000
847	Lama_guanicoe_cacsilensis	Gonzalez et al., 2013	447777.62650000000	7962488.79000000000
848	Lama_guanicoe_cacsilensis	Gonzalez et al., 2013	444790.53740000000	7966087.44800000000
849	Lama_guanicoe_cacsilensis	Gonzalez et al., 2013	444790.53740000000	7966087.44800000000
850	Lama_guanicoe_cacsilensis	Gonzalez et al., 2013	444531.74020000000	7966229.33500000000
851	Lama_guanicoe_cacsilensis	Gonzalez et al., 2013	445065.05040000000	7965892.27500000000
852	Lama_guanicoe_cacsilensis	Gonzalez et al., 2013	444983.34490000000	7964659.95100000000
853	Lama_guanicoe_cacsilensis	Gonzalez et al., 2013	444983.34490000000	7964659.95100000000
854	Lama_guanicoe_cacsilensis	Gonzalez et al., 2013	445504.57660000000	7965979.58300000000
855	Lama_guanicoe_cacsilensis	Gonzalez et al., 2013	446447.61960000000	7959842.96000000000
856	Lama_guanicoe_cacsilensis	Gonzalez et al., 2013	448344.32070000000	7960546.69300000000
857	Lama_guanicoe_cacsilensis	Gonzalez et al., 2013	445217.81070000000	7957572.02600000000
858	Lama_guanicoe_cacsilensis	Gonzalez et al., 2013	444105.74380000000	7957752.25100000000
859	Lama_guanicoe_cacsilensis	Gonzalez et al., 2013	442336.46790000000	7956660.01500000000
860	Lama_guanicoe_cacsilensis	Gonzalez et al., 2013	444466.42320000000	7958172.80100000000
861	Lama_guanicoe_cacsilensis	Gonzalez et al., 2013	441580.44880000000	7970947.60000000000
862	Lama_guanicoe_cacsilensis	Gonzalez et al., 2013	441580.44880000000	7970947.60000000000
863	Lama_guanicoe_cacsilensis	Gonzalez et al., 2013	442469.59370000000	7972356.12600000000
864	Lama_guanicoe_cacsilensis	Gonzalez et al., 2013	440841.85960000000	7970320.29300000000
865	Lama_guanicoe_cacsilensis	Gonzalez et al., 2013	441205.76870000000	7969621.82300000000
866	Lama_guanicoe_cacsilensis	Gonzalez et al., 2013	444809.26270000000	7966153.83400000000
867	Lama_guanicoe_cacsilensis	Gonzalez et al., 2013	444809.26270000000	7966153.83400000000
868	Lama_guanicoe_cacsilensis	Gonzalez et al., 2013	445302.81830000000	7965963.92800000000
869	Lama_guanicoe_cacsilensis	Gonzalez et al., 2013	444798.62800000000	7966234.19400000000
870	Lama_guanicoe_cacsilensis	Gonzalez et al., 2013	444775.95230000000	7966828.32300000000
871	Lama_guanicoe_cacsilensis	Gonzalez et al., 2013	445178.59780000000	7967126.64500000000
872	Lama_guanicoe_cacsilensis	Gonzalez et al., 2013	445273.75160000000	7966961.39800000000
873	Lama_guanicoe_cacsilensis	Gonzalez et al., 2013	445354.26360000000	7966907.26900000000
874	Lama_guanicoe_cacsilensis	Gonzalez et al., 2013	444789.04000000000	7965531.38000000000
875	Lama_guanicoe_cacsilensis	Gonzalez et al., 2013	444953.45130000000	7964659.95600000000
876	Lama_guanicoe_cacsilensis	Gonzalez et al., 2013	441938.46390000000	7971210.55200000000
877	Lama_guanicoe_cacsilensis	Gonzalez et al., 2013	441938.46390000000	7971210.55200000000
878	Lama_guanicoe_cacsilensis	Gonzalez et al., 2013	441380.43000000000	7969493.07400000000
879	Lama_guanicoe_cacsilensis	Gonzalez et al., 2013	441394.93890000000	7968843.83700000000
880	Lama_guanicoe_cacsilensis	Gonzalez et al., 2013	441391.41850000000	7968829.77000000000
881	Lama_guanicoe_cacsilensis	Gonzalez et al., 2013	441603.38410000000	7970977.25600000000
882	Lama_guanicoe_cacsilensis	Gonzalez et al., 2013	447892.13040000000	7959582.09100000000
883	Lama_guanicoe_cacsilensis	Gonzalez et al., 2013	443764.53530000000	7957225.72100000000
884	Lama_guanicoe_cacsilensis	Gonzalez et al., 2013	443598.10930000000	7957226.16100000000
885	Lama_guanicoe_cacsilensis	Gonzalez et al., 2013	443588.50500000000	7956915.93700000000
886	Lama_guanicoe_cacsilensis	Gonzalez et al., 2013	442949.63440000000	7956829.90000000000
887	Lama_guanicoe_cacsilensis	Gonzalez et al., 2013	442949.63440000000	7956829.90000000000
888	Lama_guanicoe_cacsilensis	Gonzalez et al., 2013	442669.56080000000	7956711.96000000000
889	Lama_guanicoe_cacsilensis	Gonzalez et al., 2013	442669.56080000000	7956711.96000000000
890	Lama_guanicoe_cacsilensis	Gonzalez et al., 2013	442255.22400000000	7956945.29900000000
891	Lama_guanicoe_cacsilensis	Gonzalez et al., 2013	443222.57580000000	7957611.25900000000
892	Lama_guanicoe_cacsilensis	Gonzalez et al., 2013	443638.58600000000	7957776.56600000000
893	Lama_guanicoe_cacsilensis	Gonzalez et al., 2013	441737.07080000000	7970369.83000000000
894	Lama_guanicoe_cacsilensis	Gonzalez et al., 2013	441875.38540000000	7970827.80800000000
895	Lama_guanicoe_cacsilensis	Gonzalez et al., 2013	442338.82710000000	7968656.84700000000
896	Lama_guanicoe_cacsilensis	Gonzalez et al., 2013	442365.68970000000	7970736.40000000000
897	Lama_guanicoe_cacsilensis	Gonzalez et al., 2013	444958.90480000000	7965487.18800000000
898	Lama_guanicoe_cacsilensis	Gonzalez et al., 2013	444640.08620000000	7967771.44500000000
899	Lama_guanicoe_cacsilensis	Gonzalez et al., 2013	444435.59030000000	7966063.72700000000
900	Lama_guanicoe_cacsilensis	Gonzalez et al., 2013	444479.78990000000	7963799.25300000000
901	Lama_guanicoe_cacsilensis	Gonzalez et al., 2013	444479.78990000000	7963799.25300000000
902	Lama_guanicoe_cacsilensis	Gonzalez et al., 2013	444619.63060000000	7966403.63800000000
903	Lama_guanicoe_cacsilensis	Gonzalez et al., 2013	444638.63850000000	7967363.85000000000
904	Lama_guanicoe_cacsilensis	Gonzalez et al., 2013	444638.63850000000	7967363.85000000000
905	Lama_guanicoe_cacsilensis	Gonzalez et al., 2013	444574.94470000000	7965737.52300000000
906	Lama_guanicoe_cacsilensis	Gonzalez et al., 2013	444885.85040000000	7957935.64700000000
907	Lama_guanicoe_cacsilensis	Gonzalez et al., 2013	447543.95600000000	7957497.97500000000
908	Lama_guanicoe_cacsilensis	Gonzalez et al., 2013	444618.53390000000	7957973.58700000000
909	Lama_guanicoe_cacsilensis	Gonzalez et al., 2013	441176.11620000000	7968560.56300000000
910	Lama_guanicoe_cacsilensis	Gonzalez et al., 2013	441753.24640000000	7967351.98600000000
911	Lama_guanicoe_cacsilensis	Gonzalez et al., 2013	444703.17030000000	7965867.32600000000
912	Lama_guanicoe_cacsilensis	Gonzalez et al., 2013	444489.18680000000	7963846.39800000000
913	Lama_guanicoe_cacsilensis	Gonzalez et al., 2013	446233.67600000000	7957377.64600000000
914	Lama_guanicoe_cacsilensis	Gonzalez et al., 2013	442842.79860000000	7965325.36000000000
915	Lama_guanicoe_cacsilensis	Gonzalez et al., 2013	445030.77360000000	7965513.48600000000
916	Lama_guanicoe_cacsilensis	Gonzalez et al., 2013	445561.86960000000	7964041.41700000000
917	Lama_guanicoe_cacsilensis	Gonzalez et al., 2013	446326.22090000000	7963408.13500000000
918	Lama_guanicoe_cacsilensis	Gonzalez et al., 2013	445487.11260000000	7959361.63500000000
919	Lama_guanicoe_cacsilensis	Gonzalez et al., 2013	445483.88240000000	7958350.13600000000
920	Lama_guanicoe_cacsilensis	Gonzalez et al., 2013	443343.93370000000	7956749.35600000000
921	Lama_guanicoe_cacsilensis	Gonzalez et al., 2013	442695.34290000000	7956745.70200000000
922	Lama_guanicoe_cacsilensis	Gonzalez et al., 2013	446496.50820000000	7956665.97300000000
923	Lama_guanicoe_cacsilensis	Gonzalez et al., 2013	446515.78710000000	7955817.65500000000
924	Lama_guanicoe_cacsilensis	Gonzalez et al., 2013	446405.13640000000	7955699.37900000000
925	Lama_guanicoe_cacsilensis	Gonzalez et al., 2013	447027.00370000000	7957133.02000000000
926	Lama_guanicoe_cacsilensis	Gonzalez et al., 2013	508986.11160000000	7706500.32000000000
927	Lama_guanicoe_cacsilensis	Gonzalez et al., 2013	508986.11160000000	7706500.32000000000
928	Lama_guanicoe_cacsilensis	Gonzalez et al., 2013	426549.95280000000	7963170.48600000000
929	Lama_guanicoe_cacsilensis	Gonzalez et al., 2013	442215.53920000000	7982845.62600000000
930	Lama_guanicoe_cacsilensis	Gonzalez et al., 2013	444740.15430000000	7966164.49800000000
931	Lama_guanicoe_cacsilensis	Gonzalez et al., 2013	445300.83460000000	7965091.97600000000
932	Lama_guanicoe_cacsilensis	Gonzalez et al., 2013	445870.62720000000	7959484.99100000000
933	Lama_guanicoe_cacsilensis	Gonzalez et al., 2013	444337.86520000000	7957214.90800000000
934	Lama_guanicoe_cacsilensis	Gonzalez et al., 2013	446083.16130000000	7953101.89600000000
935	Lama_guanicoe_cacsilensis	Gonzalez et al., 2013	440869.35710000000	7986575.08300000000
936	Lama_guanicoe_cacsilensis	Gonzalez et al., 2013	439239.43230000000	7979833.95400000000
937	Lama_guanicoe_cacsilensis	Gonzalez et al., 2013	437975.03480000000	7978617.40200000000
938	Lama_guanicoe_cacsilensis	Gonzalez et al., 2013	442786.29150000000	7987251.81100000000
939	Lama_guanicoe_cacsilensis	Gonzalez et al., 2013	440839.90820000000	7955696.38700000000
940	Lama_guanicoe_cacsilensis	Gonzalez et al., 2013	440627.83130000000	7980128.78900000000
941	Lama_guanicoe_cacsilensis	Gonzalez et al., 2013	439311.80470000000	7979845.30500000000
942	Lama_guanicoe_cacsilensis	Gonzalez et al., 2013	439091.87710000000	7979836.07200000000
943	Lama_guanicoe_cacsilensis	Gonzalez et al., 2013	436981.21790000000	7974907.35600000000
944	Lama_guanicoe_cacsilensis	Gonzalez et al., 2013	435828.83090000000	7973499.02800000000
945	Lama_guanicoe_cacsilensis	Gonzalez et al., 2013	435890.97260000000	7974907.25500000000
946	Lama_guanicoe_cacsilensis	Gonzalez et al., 2013	434705.70570000000	7974101.75800000000
947	Lama_guanicoe_cacsilensis	Gonzalez et al., 2013	436817.95890000000	7977168.15400000000
948	Lama_guanicoe_cacsilensis	Gonzalez et al., 2013	442933.84820000000	7966576.96600000000
949	Lama_guanicoe_cacsilensis	Gonzalez et al., 2013	445318.55730000000	7964136.97500000000
950	Lama_guanicoe_cacsilensis	Gonzalez et al., 2013	445644.18770000000	7964473.61200000000
951	Lama_guanicoe_cacsilensis	Gonzalez et al., 2013	440897.40180000000	7982021.03900000000
952	Lama_guanicoe_cacsilensis	Gonzalez et al., 2013	441065.28640000000	7982006.63100000000
953	Lama_guanicoe_cacsilensis	Gonzalez et al., 2013	441065.28640000000	7982006.63100000000
954	Lama_guanicoe_cacsilensis	Gonzalez et al., 2013	442184.41550000000	7982549.64700000000
955	Lama_guanicoe_cacsilensis	Gonzalez et al., 2013	441987.17040000000	7983002.53700000000
956	Lama_guanicoe_cacsilensis	Gonzalez et al., 2013	441987.17040000000	7983002.53700000000
957	Lama_guanicoe_cacsilensis	Gonzalez et al., 2013	441099.13010000000	7984584.66600000000
958	Lama_guanicoe_cacsilensis	Gonzalez et al., 2013	440879.27420000000	7985453.36000000000
959	Lama_guanicoe_cacsilensis	Gonzalez et al., 2013	436821.80960000000	7977172.26800000000
960	Lama_guanicoe_cacsilensis	Gonzalez et al., 2013	441880.75890000000	7982480.87000000000
961	Lama_guanicoe_cacsilensis	Gonzalez et al., 2013	441880.75890000000	7982480.87000000000
962	Lama_guanicoe_cacsilensis	Gonzalez et al., 2013	441880.75890000000	7982480.87000000000
963	Lama_guanicoe_cacsilensis	Gonzalez et al., 2013	443948.14040000000	7966790.93200000000
964	Lama_guanicoe_cacsilensis	Gonzalez et al., 2013	446635.20980000000	7963675.46600000000
965	Lama_guanicoe_cacsilensis	Gonzalez et al., 2013	445580.26840000000	7960006.44200000000
966	Lama_guanicoe_cacsilensis	Gonzalez et al., 2013	437782.29840000000	7978145.66600000000
967	Lama_guanicoe_cacsilensis	Gonzalez et al., 2013	438450.85780000000	7973617.50000000000
968	Lama_guanicoe_cacsilensis	Gonzalez et al., 2013	440961.14360000000	7980568.25400000000
969	Lama_guanicoe_cacsilensis	Gonzalez et al., 2013	436587.52680000000	7982684.51100000000
970	Lama_guanicoe_cacsilensis	Gonzalez et al., 2013	436995.79590000000	7989099.77900000000
971	Lama_guanicoe_cacsilensis	Gonzalez et al., 2013	436761.77670000000	7989124.99500000000
972	Lama_guanicoe_cacsilensis	Gonzalez et al., 2013	437777.45060000000	7988602.21700000000
973	Lama_guanicoe_cacsilensis	Gonzalez et al., 2013	442610.38860000000	7987085.61000000000
974	Lama_guanicoe_cacsilensis	Gonzalez et al., 2013	444767.72830000000	7987722.36500000000
975	Lama_guanicoe_cacsilensis	Gonzalez et al., 2013	443709.99650000000	7986948.30700000000
976	Lama_guanicoe_cacsilensis	Gonzalez et al., 2013	440620.16350000000	7981754.82400000000
977	Lama_guanicoe_cacsilensis	Gonzalez et al., 2013	434879.85450000000	7965673.27900000000
978	Lama_guanicoe_cacsilensis	Gonzalez et al., 2013	445575.80010000000	7954422.21200000000
979	Lama_guanicoe_cacsilensis	Gonzalez et al., 2013	448069.17880000000	7949962.66400000000
980	Lama_guanicoe_cacsilensis	Gonzalez et al., 2013	445952.13700000000	7954252.40500000000
981	Lama_guanicoe_cacsilensis	Gonzalez et al., 2013	444152.64160000000	7954189.44100000000
982	Lama_guanicoe_cacsilensis	Gonzalez et al., 2013	444476.49990000000	7953501.71200000000
983	Lama_guanicoe_cacsilensis	Gonzalez et al., 2013	440316.08180000000	7971785.71700000000
984	Lama_guanicoe_cacsilensis	Gonzalez et al., 2013	436596.33760000000	7971684.70300000000
985	Lama_guanicoe_cacsilensis	Gonzalez et al., 2013	433071.25050000000	7969397.54300000000
986	Lama_guanicoe_cacsilensis	Gonzalez et al., 2013	475256.81090000000	7802054.29800000000
987	Lama_guanicoe_cacsilensis	Gonzalez et al., 2013	478294.98490000000	7840290.72700000000
988	Lama_guanicoe_cacsilensis	Gonzalez et al., 2013	484045.40740000000	7756285.69800000000
989	Lama_guanicoe_cacsilensis	Gonzalez et al., 2013	483979.56060000000	7756452.62900000000
990	Lama_guanicoe_cacsilensis	Gonzalez et al., 2013	483979.56060000000	7756452.62900000000
991	Lama_guanicoe_cacsilensis	Gonzalez et al., 2013	514788.33060000000	7682014.05500000000
992	Lama_guanicoe_cacsilensis	Gonzalez et al., 2013	505586.14500000000	7685525.71600000000
993	Lama_guanicoe_cacsilensis	Gonzalez et al., 2013	499224.05350000000	7700358.74400000000
994	Lama_guanicoe_cacsilensis	Gonzalez et al., 2013	499056.19640000000	7700506.84300000000
995	Lama_guanicoe_cacsilensis	Gonzalez et al., 2013	478328.87900000000	7840289.92500000000
996	Lama_guanicoe_cacsilensis	Gonzalez et al., 2013	498314.22390000000	7685104.24400000000
997	Lama_guanicoe_cacsilensis	Gonzalez et al., 2013	513725.87470000000	7668446.55300000000
998	Lama_guanicoe_cacsilensis	Gonzalez et al., 2013	513516.73200000000	7668500.37700000000
999	Lama_guanicoe_cacsilensis	Gonzalez et al., 2013	508707.65200000000	7669148.97500000000
1000	Lama_guanicoe_cacsilensis	Gonzalez et al., 2013	477289.71150000000	7817530.71300000000
1001	Lama_guanicoe_cacsilensis	Gonzalez et al., 2013	507716.47600000000	7708642.71000000000
1002	Lama_guanicoe_cacsilensis	Gonzalez et al., 2013	407073.73320000000	7217260.78800000000
1003	Lama_guanicoe_cacsilensis	Gonzalez et al., 2013	517347.04780000000	7463080.63300000000
1004	Lama_guanicoe_cacsilensis	Gonzalez et al., 2013	384014.30040000000	7182710.00000000000
1005	Lama_guanicoe_cacsilensis	Gonzalez et al., 2013	531193.37540000000	7566644.55800000000
1006	Lama_guanicoe_cacsilensis	Gonzalez et al., 2013	531193.37540000000	7566644.55800000000
1007	Lama_guanicoe_cacsilensis	Gonzalez et al., 2013	534190.43350000000	7567364.93700000000
1008	Lama_guanicoe_cacsilensis	Gonzalez et al., 2013	533461.61230000000	7569946.49000000000
1009	Lama_guanicoe_cacsilensis	Gonzalez et al., 2013	532847.46000000000	7571513.18000000000
1010	Lama_guanicoe_cacsilensis	Gonzalez et al., 2013	536914.92910000000	7545102.68000000000
1011	Lama_guanicoe_cacsilensis	Gonzalez et al., 2013	536914.92910000000	7545102.68000000000
1012	Lama_guanicoe_cacsilensis	Gonzalez et al., 2013	515460.56350000000	7575711.75200000000
1013	Lama_guanicoe_cacsilensis	Gonzalez et al., 2013	515438.57470000000	7575663.09100000000
1014	Lama_guanicoe_cacsilensis	Gonzalez et al., 2013	515855.52080000000	7575619.71000000000
1015	Lama_guanicoe_cacsilensis	Gonzalez et al., 2013	519087.30160000000	7574971.89200000000
1016	Lama_guanicoe_cacsilensis	Gonzalez et al., 2013	521686.60450000000	7577293.36100000000
1017	Lama_guanicoe_cacsilensis	Gonzalez et al., 2013	521686.79950000000	7577288.39100000000
1018	Lama_guanicoe_cacsilensis	Gonzalez et al., 2013	515420.68400000000	7575510.03200000000
1019	Lama_guanicoe_cacsilensis	Gonzalez et al., 2013	515512.79670000000	7575573.39600000000
1020	Lama_guanicoe_cacsilensis	Gonzalez et al., 2013	538583.58210000000	7572218.57800000000
1021	Lama_guanicoe_cacsilensis	Gonzalez et al., 2013	536960.31720000000	7575655.79600000000
1022	Lama_guanicoe_cacsilensis	Gonzalez et al., 2013	583191.30150000000	7521843.57900000000
1023	Lama_guanicoe_cacsilensis	Gonzalez et al., 2013	533808.01680000000	7651485.87700000000
1024	Lama_guanicoe_cacsilensis	Gonzalez et al., 2013	639926.80760000000	7330882.99400000000
1025	Lama_guanicoe_cacsilensis	Gonzalez et al., 2013	639826.42960000000	7329267.01200000000
1026	Lama_guanicoe_cacsilensis	Gonzalez et al., 2013	639877.13130000000	7330074.52900000000
1027	Lama_guanicoe_cacsilensis	Gonzalez et al., 2013	575564.19290000000	7335361.54500000000
1028	Lama_guanicoe_cacsilensis	Gonzalez et al., 2013	538653.47560000000	7283277.67100000000
1029	Lama_guanicoe_cacsilensis	Gonzalez et al., 2013	499720.28510000000	7254195.81900000000
1030	Lama_guanicoe_cacsilensis	Gonzalez et al., 2013	500252.21010000000	7250115.98500000000
1031	Lama_guanicoe_cacsilensis	Gonzalez et al., 2013	500310.71190000000	7249220.78200000000
1032	Lama_guanicoe_cacsilensis	Gonzalez et al., 2013	494188.10530000000	7242200.59900000000
1033	Lama_guanicoe_cacsilensis	Gonzalez et al., 2013	489704.84390000000	7239608.10000000000
1034	Lama_guanicoe_cacsilensis	Gonzalez et al., 2013	487553.79780000000	7239930.30200000000
1035	Lama_guanicoe_cacsilensis	Gonzalez et al., 2013	569360.51080000000	7478185.36000000000
1036	Lama_guanicoe_cacsilensis	Gonzalez et al., 2013	569333.14650000000	7478368.33700000000
1037	Lama_guanicoe_cacsilensis	Gonzalez et al., 2013	567653.07570000000	7480939.86800000000
1038	Lama_guanicoe_cacsilensis	Gonzalez et al., 2013	567248.12670000000	7481695.58500000000
1039	Lama_guanicoe_cacsilensis	Gonzalez et al., 2013	566050.27350000000	7482739.45900000000
1040	Lama_guanicoe_cacsilensis	Gonzalez et al., 2013	343842.70860000000	7284338.55000000000
1041	Lama_guanicoe_cacsilensis	Gonzalez et al., 2013	352327.31520000000	7221855.97300000000
1042	Lama_guanicoe_cacsilensis	Gonzalez et al., 2013	355985.31120000000	7216972.81700000000
1043	Lama_guanicoe_cacsilensis	Gonzalez et al., 2013	353268.87330000000	7220806.36300000000
1044	Lama_guanicoe_cacsilensis	Gonzalez et al., 2013	534190.43350000000	7567364.93700000000
1045	Lama_guanicoe_cacsilensis	Gonzalez et al., 2013	533461.61230000000	7569946.49000000000
1046	Lama_guanicoe_cacsilensis	Gonzalez et al., 2013	532847.46000000000	7571513.18000000000
1047	Lama_guanicoe_cacsilensis	Gonzalez et al., 2013	520976.06810000000	7577181.84600000000
1048	Lama_guanicoe_cacsilensis	Gonzalez et al., 2013	521040.30020000000	7577143.54200000000
1049	Lama_guanicoe_cacsilensis	Gonzalez et al., 2013	520881.17980000000	7576859.49700000000
1050	Lama_guanicoe_cacsilensis	Gonzalez et al., 2013	515859.25980000000	7575727.40200000000
1051	Lama_guanicoe_cacsilensis	Gonzalez et al., 2013	514715.70640000000	7575153.74300000000
1052	Lama_guanicoe_cacsilensis	Gonzalez et al., 2013	515860.43840000000	7576027.17900000000
1053	Lama_guanicoe_cacsilensis	Gonzalez et al., 2013	520676.09970000000	7576376.49700000000
1054	Lama_guanicoe_cacsilensis	Gonzalez et al., 2013	517469.25840000000	7578244.14700000000
1055	Lama_guanicoe_cacsilensis	Gonzalez et al., 2013	517747.02680000000	7580175.84300000000
1056	Lama_guanicoe_cacsilensis	Gonzalez et al., 2013	517749.85360000000	7580179.93700000000
1057	Lama_guanicoe_cacsilensis	Gonzalez et al., 2013	515354.02370000000	7580637.72000000000
1058	Lama_guanicoe_cacsilensis	Gonzalez et al., 2013	603687.87010000000	7493372.06100000000
1059	Lama_guanicoe_cacsilensis	Gonzalez et al., 2013	601222.11970000000	7492200.83500000000
1060	Lama_guanicoe_cacsilensis	Gonzalez et al., 2013	599254.48370000000	7489783.59700000000
1061	Lama_guanicoe_cacsilensis	Gonzalez et al., 2013	598926.34470000000	7489291.84800000000
1062	Lama_guanicoe_cacsilensis	Gonzalez et al., 2013	595393.70800000000	7484855.22700000000
1063	Lama_guanicoe_cacsilensis	Gonzalez et al., 2013	596908.05320000000	7486286.51800000000
1064	Lama_guanicoe_cacsilensis	Gonzalez et al., 2013	599234.55040000000	7484819.59100000000
1065	Lama_guanicoe_cacsilensis	Gonzalez et al., 2013	598578.60030000000	7484147.36700000000
1066	Lama_guanicoe_cacsilensis	Gonzalez et al., 2013	522740.86330000000	7608577.46900000000
1067	Lama_guanicoe_cacsilensis	Gonzalez et al., 2013	539040.00750000000	7579938.16500000000
1068	Lama_guanicoe_cacsilensis	Gonzalez et al., 2013	537227.03460000000	7567431.80000000000
1069	Lama_guanicoe_cacsilensis	Gonzalez et al., 2013	561006.26780000000	7487766.92700000000
1070	Lama_guanicoe_cacsilensis	Gonzalez et al., 2013	565711.49370000000	7495319.10000000000
1071	Lama_guanicoe_cacsilensis	Gonzalez et al., 2013	566335.53220000000	7494874.69000000000
1072	Lama_guanicoe_cacsilensis	Gonzalez et al., 2013	568826.15100000000	7498735.03100000000
1073	Lama_guanicoe_cacsilensis	Gonzalez et al., 2013	566783.48660000000	7499564.87700000000
1074	Lama_guanicoe_cacsilensis	Gonzalez et al., 2013	568307.56920000000	7502897.36100000000
1075	Lama_guanicoe_cacsilensis	Gonzalez et al., 2013	564900.09300000000	7505761.98000000000
1076	Lama_guanicoe_cacsilensis	Gonzalez et al., 2013	566137.76170000000	7503771.96000000000
1077	Lama_guanicoe_cacsilensis	Gonzalez et al., 2013	565167.99850000000	7505288.16800000000
1078	Lama_guanicoe_cacsilensis	Gonzalez et al., 2013	565874.32620000000	7503765.30000000000
1079	Lama_guanicoe_cacsilensis	Gonzalez et al., 2013	519579.65510000000	7616606.61800000000
1080	Lama_guanicoe_cacsilensis	Gonzalez et al., 2013	526384.38790000000	7606225.72000000000
1081	Lama_guanicoe_cacsilensis	Gonzalez et al., 2013	601197.53060000000	7526770.06500000000
1082	Lama_guanicoe_cacsilensis	Gonzalez et al., 2013	589608.27920000000	7515860.11400000000
1083	Lama_guanicoe_cacsilensis	Gonzalez et al., 2013	566599.09100000000	7529678.73500000000
1084	Lama_guanicoe_cacsilensis	Tarukari	437202.00000000000	7988781.00000000000
1085	Lama_guanicoe_cacsilensis	Tarukari	446907.00000000000	7943869.00000000000
1086	Lama_guanicoe_cacsilensis	Tarukari	442225.00000000000	7950395.00000000000
1087	Lama_guanicoe_cacsilensis	Tarukari	446595.00000000000	7938663.00000000000
1088	Lama_guanicoe_cacsilensis	Tarukari	446435.00000000000	7938868.00000000000
1089	Lama_guanicoe_cacsilensis	Tarukari	446551.00000000000	7938965.00000000000
1090	Lama_guanicoe_cacsilensis	Tarukari	459349.00000000000	7929194.00000000000
1091	Lama_guanicoe_cacsilensis	Tarukari	454995.00000000000	7935104.00000000000
1092	Lama_guanicoe_cacsilensis	Tarukari	455007.00000000000	7935172.00000000000
1093	Lama_guanicoe_cacsilensis	Tarukari	444896.00000000000	7965985.00000000000
1094	Lama_guanicoe_cacsilensis	Tarukari	433263.00000000000	8005122.00000000000
1095	Lama_guanicoe_cacsilensis	Tarukari	442696.00000000000	7998927.00000000000
1096	Lama_guanicoe_cacsilensis	Tarukari	442879.00000000000	7998920.00000000000
1097	Lama_guanicoe_cacsilensis	Tarukari	442363.00000000000	7993950.00000000000
1098	Lama_guanicoe_cacsilensis	Tarukari	444171.00000000000	7988208.00000000000
1099	Lama_guanicoe_cacsilensis	Tarukari	444176.00000000000	7988208.00000000000
1100	Lama_guanicoe_cacsilensis	Tarukari	444226.00000000000	7988129.00000000000
1101	Lama_guanicoe_cacsilensis	Tarukari	446424.00000000000	7946355.00000000000
1102	Lama_guanicoe_cacsilensis	Tarukari	446143.00000000000	7964327.00000000000
1103	Lama_guanicoe_cacsilensis	Tarukari	434826.00000000000	7932936.00000000000
1104	Lama_guanicoe_cacsilensis	Tarukari	434269.00000000000	8009524.00000000000
1105	Lama_guanicoe_cacsilensis	Tarukari	445656.00000000000	7990183.00000000000
1106	Lama_guanicoe_cacsilensis	Tarukari	440954.00000000000	7984550.00000000000
1107	Lama_guanicoe_cacsilensis	Tarukari	442283.00000000000	7982495.00000000000
1108	Lama_guanicoe_cacsilensis	Tarukari	445934.00000000000	7964369.00000000000
1109	Lama_guanicoe_cacsilensis	Tarukari	446453.00000000000	7963094.00000000000
1110	Lama_guanicoe_cacsilensis	Tarukari	450017.00000000000	7937892.00000000000
1111	Lama_guanicoe_cacsilensis	Ungulados-Tarapaca	471435.00000000000	7816078.00000000000
1112	Lama_guanicoe_cacsilensis	Ungulados-Tarapaca	501377.00000000000	7749924.00000000000
1113	Lama_guanicoe_cacsilensis	Ungulados-Tarapaca	495750.00000000000	7748431.00000000000
1114	Lama_guanicoe_cacsilensis	Ungulados-Tarapaca	494287.00000000000	7700116.00000000000
1115	Lama_guanicoe_cacsilensis	Ungulados-Tarapaca	499292.00000000000	7701640.00000000000
1116	Lama_guanicoe_cacsilensis	Ungulados-Tarapaca	494480.00000000000	7859904.00000000000
1117	Lama_guanicoe_cacsilensis	Ungulados-Tarapaca	515389.00000000000	7743244.00000000000
1118	Lama_guanicoe_cacsilensis	Ungulados-Tarapaca	520977.00000000000	7690355.00000000000
1119	Lama_guanicoe_cacsilensis	Ungulados-Tarapaca	506993.00000000000	7693476.00000000000
1120	Lama_guanicoe_cacsilensis	Ungulados-Tarapaca	504797.00000000000	7702322.00000000000
1121	Lama_guanicoe_cacsilensis	Ungulados-Tarapaca	537483.00000000000	7695538.00000000000
1122	Lama_guanicoe_cacsilensis	Ungulados-Tarapaca	536049.00000000000	7695672.00000000000
1123	Lama_guanicoe_cacsilensis	Ungulados-Tarapaca	534281.00000000000	7700880.00000000000
1124	Lama_guanicoe_cacsilensis	Ungulados-Tarapaca	487529.00000000000	7746103.00000000000
1125	Lama_guanicoe_cacsilensis	Ungulados-Tarapaca	493369.00000000000	7755194.00000000000
1126	Lama_guanicoe_cacsilensis	Ungulados-Tarapaca	483159.00000000000	7756161.00000000000
1127	Lama_guanicoe_cacsilensis	Ungulados-Tarapaca	480970.00000000000	7757280.00000000000
1128	Lama_guanicoe_cacsilensis	Ungulados-Tarapaca	493893.00010000000	7699590.00000000000
1129	Lama_guanicoe_cacsilensis	Ungulados-Tarapaca	495523.00000000000	7699716.00000000000
1130	Lama_guanicoe_cacsilensis	Ungulados-Tarapaca	495847.00000000000	7699708.00000000000
1131	Lama_guanicoe_cacsilensis	Ungulados-Tarapaca	503930.00000000000	7702570.00000000000
1132	Lama_guanicoe_cacsilensis	Ungulados-Tarapaca	507074.00000000000	7693432.00000000000
1133	Lama_guanicoe_cacsilensis	Ungulados-Tarapaca	543336.00010000000	7688318.00000000000
1134	Lama_guanicoe_cacsilensis	Ungulados-Tarapaca	537539.00010000000	7694084.00000000000
1135	Lama_guanicoe_cacsilensis	Ungulados-Tarapaca	535392.00000000000	7699069.00000000000
1136	Lama_guanicoe_guanicoe	Gonzalez et al., 2013	345975.27370000000	6430131.28800000000
1137	Lama_guanicoe_guanicoe	Gonzalez et al., 2013	358962.89610000000	6412382.97600000000
1138	Lama_guanicoe_guanicoe	Gonzalez et al., 2013	372738.50410000000	6415328.74500000000
1139	Lama_guanicoe_guanicoe	Gonzalez et al., 2013	382078.77890000000	6413191.81300000000
1140	Lama_guanicoe_guanicoe	Gonzalez et al., 2013	376708.45530000000	6424717.09800000000
1141	Lama_guanicoe_guanicoe	Gonzalez et al., 2013	374488.13990000000	6394327.54000000000
1142	Lama_guanicoe_guanicoe	Gonzalez et al., 2013	374510.75400000000	6393326.39300000000
1143	Lama_guanicoe_guanicoe	Gonzalez et al., 2013	375129.40090000000	6393379.35900000000
1144	Lama_guanicoe_guanicoe	Gonzalez et al., 2013	373145.51460000000	6393291.18400000000
1145	Lama_guanicoe_guanicoe	Gonzalez et al., 2013	425816.40440000000	6212627.30700000000
1146	Lama_guanicoe_guanicoe	Gonzalez et al., 2013	403895.46210000000	6350056.32000000000
1147	Lama_guanicoe_guanicoe	Gonzalez et al., 2013	369470.23990000000	6186011.32300000000
1148	Lama_guanicoe_guanicoe	Gonzalez et al., 2013	369236.69050000000	6184287.80500000000
1149	Lama_guanicoe_guanicoe	Gonzalez et al., 2013	369907.23050000000	6183653.78800000000
1150	Lama_guanicoe_guanicoe	Gonzalez et al., 2013	369739.76480000000	6177895.02500000000
1151	Lama_guanicoe_guanicoe	Gonzalez et al., 2013	370389.54870000000	6176418.00600000000
1152	Lama_guanicoe_guanicoe	Gonzalez et al., 2013	372771.30970000000	6176261.84400000000
1153	Lama_guanicoe_guanicoe	Gonzalez et al., 2013	373548.54130000000	6174575.54400000000
1154	Lama_guanicoe_guanicoe	Gonzalez et al., 2013	371464.14530000000	6154321.57700000000
1155	Lama_guanicoe_guanicoe	Gonzalez et al., 2013	368574.83240000000	6153248.86600000000
1156	Lama_guanicoe_guanicoe	Gonzalez et al., 2013	373154.38890000000	6154963.57500000000
1157	Lama_guanicoe_guanicoe	Gonzalez et al., 2013	280679.85450000000	4838130.49200000000
1158	Lama_guanicoe_guanicoe	Gonzalez et al., 2013	226793.25800000000	4772042.73400000000
1159	Lama_guanicoe_guanicoe	Gonzalez et al., 2013	233896.80320000000	4776630.05300000000
1160	Lama_guanicoe_guanicoe	Gonzalez et al., 2013	231389.39440000000	4776041.85900000000
1161	Lama_guanicoe_guanicoe	Gonzalez et al., 2013	232629.08520000000	4777562.03900000000
1162	Lama_guanicoe_guanicoe	Gonzalez et al., 2013	233232.86180000000	4776769.63300000000
1163	Lama_guanicoe_guanicoe	Gonzalez et al., 2013	233232.86180000000	4776769.63300000000
1164	Lama_guanicoe_guanicoe	Gonzalez et al., 2013	233232.86180000000	4776769.63300000000
1165	Lama_guanicoe_guanicoe	Gonzalez et al., 2013	228825.59540000000	4775337.91900000000
1166	Lama_guanicoe_guanicoe	Gonzalez et al., 2013	228825.59540000000	4775337.91900000000
1167	Lama_guanicoe_guanicoe	Gonzalez et al., 2013	228835.65680000000	4776681.30000000000
1168	Lama_guanicoe_guanicoe	Gonzalez et al., 2013	228835.65680000000	4776681.30000000000
1169	Lama_guanicoe_guanicoe	Gonzalez et al., 2013	235379.74170000000	4776526.37600000000
1170	Lama_guanicoe_guanicoe	Gonzalez et al., 2013	236395.23750000000	4776773.04400000000
1171	Lama_guanicoe_guanicoe	Gonzalez et al., 2013	236395.23750000000	4776773.04400000000
1172	Lama_guanicoe_guanicoe	Gonzalez et al., 2013	234894.96700000000	4775967.33500000000
1173	Lama_guanicoe_guanicoe	Gonzalez et al., 2013	234894.96700000000	4775967.33500000000
1174	Lama_guanicoe_guanicoe	Gonzalez et al., 2013	234894.96700000000	4775967.33500000000
1175	Lama_guanicoe_guanicoe	Gonzalez et al., 2013	234894.96700000000	4775967.33500000000
1176	Lama_guanicoe_guanicoe	Gonzalez et al., 2013	234894.96700000000	4775967.33500000000
1177	Lama_guanicoe_guanicoe	Gonzalez et al., 2013	237324.70180000000	4775450.87900000000
1178	Lama_guanicoe_guanicoe	Gonzalez et al., 2013	237324.70180000000	4775450.87900000000
1179	Lama_guanicoe_guanicoe	Gonzalez et al., 2013	237324.70180000000	4775450.87900000000
1180	Lama_guanicoe_guanicoe	Gonzalez et al., 2013	237324.70180000000	4775450.87900000000
1181	Lama_guanicoe_guanicoe	Gonzalez et al., 2013	237324.70180000000	4775450.87900000000
1182	Lama_guanicoe_guanicoe	Gonzalez et al., 2013	237324.70180000000	4775450.87900000000
1183	Lama_guanicoe_guanicoe	Gonzalez et al., 2013	240786.48460000000	4779961.16400000000
1184	Lama_guanicoe_guanicoe	Gonzalez et al., 2013	240786.48460000000	4779961.16400000000
1185	Lama_guanicoe_guanicoe	Gonzalez et al., 2013	241353.18210000000	4780354.88000000000
1186	Lama_guanicoe_guanicoe	Gonzalez et al., 2013	241487.75150000000	4780301.01400000000
1187	Lama_guanicoe_guanicoe	Gonzalez et al., 2013	241035.95050000000	4780709.74100000000
1188	Lama_guanicoe_guanicoe	Gonzalez et al., 2013	242091.26440000000	4780542.04500000000
1189	Lama_guanicoe_guanicoe	Gonzalez et al., 2013	241866.12030000000	4781186.91000000000
1190	Lama_guanicoe_guanicoe	Gonzalez et al., 2013	242130.01160000000	4780586.15800000000
1191	Lama_guanicoe_guanicoe	Gonzalez et al., 2013	242130.01160000000	4780586.15800000000
1192	Lama_guanicoe_guanicoe	Gonzalez et al., 2013	242130.01160000000	4780586.15800000000
1193	Lama_guanicoe_guanicoe	Gonzalez et al., 2013	242130.01160000000	4780586.15800000000
1194	Lama_guanicoe_guanicoe	Gonzalez et al., 2013	242130.01160000000	4780586.15800000000
1195	Lama_guanicoe_guanicoe	Gonzalez et al., 2013	242130.01160000000	4780586.15800000000
1196	Lama_guanicoe_guanicoe	Gonzalez et al., 2013	242130.01160000000	4780586.15800000000
1197	Lama_guanicoe_guanicoe	Gonzalez et al., 2013	242130.01160000000	4780586.15800000000
1198	Lama_guanicoe_guanicoe	Gonzalez et al., 2013	242130.01160000000	4780586.15800000000
1199	Lama_guanicoe_guanicoe	Gonzalez et al., 2013	242130.01160000000	4780586.15800000000
1200	Lama_guanicoe_guanicoe	Gonzalez et al., 2013	242130.01160000000	4780586.15800000000
1201	Lama_guanicoe_guanicoe	Gonzalez et al., 2013	242130.01160000000	4780586.15800000000
1202	Lama_guanicoe_guanicoe	Gonzalez et al., 2013	242407.71460000000	4781372.00800000000
1203	Lama_guanicoe_guanicoe	Gonzalez et al., 2013	242701.32680000000	4782460.05900000000
1204	Lama_guanicoe_guanicoe	Gonzalez et al., 2013	242130.01160000000	4780586.15800000000
1205	Lama_guanicoe_guanicoe	Gonzalez et al., 2013	240307.27350000000	4777972.88400000000
1206	Lama_guanicoe_guanicoe	Gonzalez et al., 2013	239918.96010000000	4777399.22600000000
1207	Lama_guanicoe_guanicoe	Gonzalez et al., 2013	239918.96010000000	4777399.22600000000
1208	Lama_guanicoe_guanicoe	Gonzalez et al., 2013	239918.96010000000	4777399.22600000000
1209	Lama_guanicoe_guanicoe	Gonzalez et al., 2013	239428.06610000000	4776711.32000000000
1210	Lama_guanicoe_guanicoe	Gonzalez et al., 2013	239428.06610000000	4776711.32000000000
1211	Lama_guanicoe_guanicoe	Gonzalez et al., 2013	238659.56230000000	4778915.72700000000
1212	Lama_guanicoe_guanicoe	Gonzalez et al., 2013	237688.04980000000	4778619.29200000000
1213	Lama_guanicoe_guanicoe	Gonzalez et al., 2013	237688.04980000000	4778619.29200000000
1214	Lama_guanicoe_guanicoe	Gonzalez et al., 2013	237688.04980000000	4778619.29200000000
1215	Lama_guanicoe_guanicoe	Gonzalez et al., 2013	244929.43050000000	4780895.65300000000
1216	Lama_guanicoe_guanicoe	Gonzalez et al., 2013	244784.18720000000	4780670.79400000000
1217	Lama_guanicoe_guanicoe	Gonzalez et al., 2013	243505.82050000000	4783336.53900000000
1218	Lama_guanicoe_guanicoe	Gonzalez et al., 2013	243772.38020000000	4782766.09700000000
1219	Lama_guanicoe_guanicoe	Gonzalez et al., 2013	244664.52640000000	4779512.86200000000
1220	Lama_guanicoe_guanicoe	Gonzalez et al., 2013	244588.61930000000	4780513.29800000000
1221	Lama_guanicoe_guanicoe	Gonzalez et al., 2013	245507.64530000000	4781804.90000000000
1222	Lama_guanicoe_guanicoe	Gonzalez et al., 2013	245875.49260000000	4782592.62700000000
1223	Lama_guanicoe_guanicoe	Gonzalez et al., 2013	246125.61410000000	4781740.03200000000
1224	Lama_guanicoe_guanicoe	Gonzalez et al., 2013	246078.97140000000	4782856.06500000000
1225	Lama_guanicoe_guanicoe	Gonzalez et al., 2013	246010.09370000000	4783060.45000000000
1226	Lama_guanicoe_guanicoe	Gonzalez et al., 2013	246399.58110000000	4781804.22700000000
1227	Lama_guanicoe_guanicoe	Gonzalez et al., 2013	246399.58110000000	4781804.22700000000
1228	Lama_guanicoe_guanicoe	Gonzalez et al., 2013	247769.91270000000	4782797.40000000000
1229	Lama_guanicoe_guanicoe	Gonzalez et al., 2013	247769.91270000000	4782797.40000000000
1230	Lama_guanicoe_guanicoe	Gonzalez et al., 2013	247609.05960000000	4782057.70100000000
1231	Lama_guanicoe_guanicoe	Gonzalez et al., 2013	246915.85910000000	4782383.64700000000
1232	Lama_guanicoe_guanicoe	Gonzalez et al., 2013	248050.28350000000	4782373.51600000000
1233	Lama_guanicoe_guanicoe	Gonzalez et al., 2013	248987.40520000000	4782724.42700000000
1234	Lama_guanicoe_guanicoe	Gonzalez et al., 2013	249404.72080000000	4782437.47800000000
1235	Lama_guanicoe_guanicoe	Gonzalez et al., 2013	250225.49220000000	4782291.89000000000
1236	Lama_guanicoe_guanicoe	Gonzalez et al., 2013	251077.31930000000	4783112.75500000000
1237	Lama_guanicoe_guanicoe	Gonzalez et al., 2013	255692.05420000000	4784154.51300000000
1238	Lama_guanicoe_guanicoe	Gonzalez et al., 2013	250604.89260000000	4781793.37000000000
1239	Lama_guanicoe_guanicoe	Gonzalez et al., 2013	256198.19350000000	4784199.42100000000
1240	Lama_guanicoe_guanicoe	Gonzalez et al., 2013	250990.91890000000	4781743.78800000000
1241	Lama_guanicoe_guanicoe	Gonzalez et al., 2013	257210.17070000000	4783548.91300000000
1242	Lama_guanicoe_guanicoe	Gonzalez et al., 2013	251072.53980000000	4781686.86000000000
1243	Lama_guanicoe_guanicoe	Gonzalez et al., 2013	251727.37080000000	4781637.87600000000
1244	Lama_guanicoe_guanicoe	Gonzalez et al., 2013	251727.37080000000	4781637.87600000000
1245	Lama_guanicoe_guanicoe	Gonzalez et al., 2013	251727.37080000000	4781637.87600000000
1246	Lama_guanicoe_guanicoe	Gonzalez et al., 2013	251727.37080000000	4781637.87600000000
1247	Lama_guanicoe_guanicoe	Gonzalez et al., 2013	257244.67320000000	4782277.60700000000
1248	Lama_guanicoe_guanicoe	Gonzalez et al., 2013	252303.23180000000	4782355.26600000000
1249	Lama_guanicoe_guanicoe	Gonzalez et al., 2013	256824.48490000000	4781466.88900000000
1250	Lama_guanicoe_guanicoe	Gonzalez et al., 2013	256824.48490000000	4781466.88900000000
1251	Lama_guanicoe_guanicoe	Gonzalez et al., 2013	256824.48490000000	4781466.88900000000
1252	Lama_guanicoe_guanicoe	Gonzalez et al., 2013	256774.80800000000	4781982.68900000000
1253	Lama_guanicoe_guanicoe	Gonzalez et al., 2013	256695.16980000000	4781765.91200000000
1254	Lama_guanicoe_guanicoe	Gonzalez et al., 2013	256703.21500000000	4781609.04000000000
1255	Lama_guanicoe_guanicoe	Gonzalez et al., 2013	256146.42520000000	4781113.83100000000
1256	Lama_guanicoe_guanicoe	Gonzalez et al., 2013	256011.10040000000	4780969.00900000000
1257	Lama_guanicoe_guanicoe	Gonzalez et al., 2013	256270.16000000000	4781135.38000000000
1258	Lama_guanicoe_guanicoe	Gonzalez et al., 2013	269187.15190000000	4774580.76500000000
1259	Lama_guanicoe_guanicoe	Gonzalez et al., 2013	270448.16630000000	4774251.53000000000
1260	Lama_guanicoe_guanicoe	Gonzalez et al., 2013	278913.05500000000	4772073.76300000000
1261	Lama_guanicoe_guanicoe	Gonzalez et al., 2013	265492.99080000000	4772691.64600000000
1262	Lama_guanicoe_guanicoe	Gonzalez et al., 2013	265099.13410000000	4772426.62000000000
1263	Lama_guanicoe_guanicoe	Gonzalez et al., 2013	267002.39320000000	4773045.53600000000
1264	Lama_guanicoe_guanicoe	Gonzalez et al., 2013	266913.96080000000	4772943.44300000000
1265	Lama_guanicoe_guanicoe	Gonzalez et al., 2013	266913.96080000000	4772943.44300000000
1266	Lama_guanicoe_guanicoe	Gonzalez et al., 2013	266913.96080000000	4772943.44300000000
1267	Lama_guanicoe_guanicoe	Gonzalez et al., 2013	266913.96080000000	4772943.44300000000
1268	Lama_guanicoe_guanicoe	Gonzalez et al., 2013	264842.72290000000	4772278.49400000000
1269	Lama_guanicoe_guanicoe	Gonzalez et al., 2013	267686.62000000000	4771909.62700000000
1270	Lama_guanicoe_guanicoe	Gonzalez et al., 2013	267070.24420000000	4772033.69600000000
1271	Lama_guanicoe_guanicoe	Gonzalez et al., 2013	267070.24420000000	4772033.69600000000
1272	Lama_guanicoe_guanicoe	Gonzalez et al., 2013	263714.83760000000	4773079.38400000000
1273	Lama_guanicoe_guanicoe	Gonzalez et al., 2013	280172.54520000000	4767452.18100000000
1274	Lama_guanicoe_guanicoe	Gonzalez et al., 2013	267374.79970000000	4772533.57200000000
1275	Lama_guanicoe_guanicoe	Gonzalez et al., 2013	262603.31200000000	4773068.06500000000
1276	Lama_guanicoe_guanicoe	Gonzalez et al., 2013	279473.80720000000	4766862.81200000000
1277	Lama_guanicoe_guanicoe	Gonzalez et al., 2013	267648.22310000000	4771379.08500000000
1278	Lama_guanicoe_guanicoe	Gonzalez et al., 2013	267648.22310000000	4771379.08500000000
1279	Lama_guanicoe_guanicoe	Gonzalez et al., 2013	279086.73410000000	4766328.53700000000
1280	Lama_guanicoe_guanicoe	Gonzalez et al., 2013	267726.33270000000	4770924.71500000000
1281	Lama_guanicoe_guanicoe	Gonzalez et al., 2013	267738.14700000000	4770888.51300000000
1282	Lama_guanicoe_guanicoe	Gonzalez et al., 2013	267738.14700000000	4770888.51300000000
1283	Lama_guanicoe_guanicoe	Gonzalez et al., 2013	267845.16420000000	4770592.83900000000
1284	Lama_guanicoe_guanicoe	Gonzalez et al., 2013	267886.29030000000	4770384.36900000000
1285	Lama_guanicoe_guanicoe	Gonzalez et al., 2013	267886.29030000000	4770384.36900000000
1286	Lama_guanicoe_guanicoe	Gonzalez et al., 2013	267886.29030000000	4770384.36900000000
1287	Lama_guanicoe_guanicoe	Gonzalez et al., 2013	267886.29030000000	4770384.36900000000
1288	Lama_guanicoe_guanicoe	Gonzalez et al., 2013	267886.29030000000	4770384.36900000000
1289	Lama_guanicoe_guanicoe	Gonzalez et al., 2013	267886.29030000000	4770384.36900000000
1290	Lama_guanicoe_guanicoe	Gonzalez et al., 2013	267886.29030000000	4770384.36900000000
1291	Lama_guanicoe_guanicoe	Gonzalez et al., 2013	267886.29030000000	4770384.36900000000
1292	Lama_guanicoe_guanicoe	Gonzalez et al., 2013	262257.21910000000	4773042.43200000000
1293	Lama_guanicoe_guanicoe	Gonzalez et al., 2013	272793.85110000000	4765684.22400000000
1294	Lama_guanicoe_guanicoe	Gonzalez et al., 2013	267886.29030000000	4770384.36900000000
1295	Lama_guanicoe_guanicoe	Gonzalez et al., 2013	267740.36980000000	4769830.50300000000
1296	Lama_guanicoe_guanicoe	Gonzalez et al., 2013	267905.93710000000	4769243.44900000000
1297	Lama_guanicoe_guanicoe	Gonzalez et al., 2013	267905.93710000000	4769243.44900000000
1298	Lama_guanicoe_guanicoe	Gonzalez et al., 2013	267905.93710000000	4769243.44900000000
1299	Lama_guanicoe_guanicoe	Gonzalez et al., 2013	267991.63210000000	4769003.30700000000
1300	Lama_guanicoe_guanicoe	Gonzalez et al., 2013	227455.96110000000	4775310.83100000000
1301	Lama_guanicoe_guanicoe	Gonzalez et al., 2013	227422.04530000000	4774903.82800000000
1302	Lama_guanicoe_guanicoe	Gonzalez et al., 2013	229392.35450000000	4774557.69400000000
1303	Lama_guanicoe_guanicoe	Gonzalez et al., 2013	231859.99160000000	4776394.12900000000
1304	Lama_guanicoe_guanicoe	Gonzalez et al., 2013	235340.60990000000	4776487.24500000000
1305	Lama_guanicoe_guanicoe	Gonzalez et al., 2013	234883.84070000000	4775446.73100000000
1306	Lama_guanicoe_guanicoe	Gonzalez et al., 2013	234883.84070000000	4775446.73100000000
1307	Lama_guanicoe_guanicoe	Gonzalez et al., 2013	236039.36820000000	4775320.90000000000
1308	Lama_guanicoe_guanicoe	Gonzalez et al., 2013	237064.75140000000	4775517.17000000000
1309	Lama_guanicoe_guanicoe	Gonzalez et al., 2013	237064.75140000000	4775517.17000000000
1310	Lama_guanicoe_guanicoe	Gonzalez et al., 2013	237103.03890000000	4775254.22800000000
1311	Lama_guanicoe_guanicoe	Gonzalez et al., 2013	236965.23870000000	4775036.93600000000
1312	Lama_guanicoe_guanicoe	Gonzalez et al., 2013	236965.23870000000	4775036.93600000000
1313	Lama_guanicoe_guanicoe	Gonzalez et al., 2013	236965.23870000000	4775036.93600000000
1314	Lama_guanicoe_guanicoe	Gonzalez et al., 2013	236965.23870000000	4775036.93600000000
1315	Lama_guanicoe_guanicoe	Gonzalez et al., 2013	236964.24120000000	4775036.86000000000
1316	Lama_guanicoe_guanicoe	Gonzalez et al., 2013	229580.74030000000	4776726.56200000000
1317	Lama_guanicoe_guanicoe	Gonzalez et al., 2013	229704.97280000000	4776820.40500000000
1318	Lama_guanicoe_guanicoe	Gonzalez et al., 2013	229704.97280000000	4776820.40500000000
1319	Lama_guanicoe_guanicoe	Gonzalez et al., 2013	233943.00380000000	4777242.66100000000
1320	Lama_guanicoe_guanicoe	Gonzalez et al., 2013	233943.00380000000	4777242.66100000000
1321	Lama_guanicoe_guanicoe	Gonzalez et al., 2013	244458.70480000000	4781394.20800000000
1322	Lama_guanicoe_guanicoe	Gonzalez et al., 2013	234573.47920000000	4776690.12400000000
1323	Lama_guanicoe_guanicoe	Gonzalez et al., 2013	235624.05630000000	4777341.83900000000
1324	Lama_guanicoe_guanicoe	Gonzalez et al., 2013	235634.80890000000	4777828.29400000000
1325	Lama_guanicoe_guanicoe	Gonzalez et al., 2013	235634.80890000000	4777828.29400000000
1326	Lama_guanicoe_guanicoe	Gonzalez et al., 2013	236524.61130000000	4777465.27600000000
1327	Lama_guanicoe_guanicoe	Gonzalez et al., 2013	237845.30160000000	4777109.31700000000
1328	Lama_guanicoe_guanicoe	Gonzalez et al., 2013	237893.32970000000	4776941.43900000000
1329	Lama_guanicoe_guanicoe	Gonzalez et al., 2013	237893.32970000000	4776941.43900000000
1330	Lama_guanicoe_guanicoe	Gonzalez et al., 2013	237893.32970000000	4776941.43900000000
1331	Lama_guanicoe_guanicoe	Gonzalez et al., 2013	238593.06090000000	4775462.16100000000
1332	Lama_guanicoe_guanicoe	Gonzalez et al., 2013	238593.06090000000	4775462.16100000000
1333	Lama_guanicoe_guanicoe	Gonzalez et al., 2013	238593.06090000000	4775462.16100000000
1334	Lama_guanicoe_guanicoe	Gonzalez et al., 2013	238593.06090000000	4775462.16100000000
1335	Lama_guanicoe_guanicoe	Gonzalez et al., 2013	239490.06090000000	4776818.42700000000
1336	Lama_guanicoe_guanicoe	Gonzalez et al., 2013	239490.06090000000	4776818.42700000000
1337	Lama_guanicoe_guanicoe	Gonzalez et al., 2013	239490.06090000000	4776818.42700000000
1338	Lama_guanicoe_guanicoe	Gonzalez et al., 2013	239490.06090000000	4776818.42700000000
1339	Lama_guanicoe_guanicoe	Gonzalez et al., 2013	239490.06090000000	4776818.42700000000
1340	Lama_guanicoe_guanicoe	Gonzalez et al., 2013	239490.06090000000	4776818.42700000000
1341	Lama_guanicoe_guanicoe	Gonzalez et al., 2013	240702.80750000000	4778752.77000000000
1342	Lama_guanicoe_guanicoe	Gonzalez et al., 2013	240702.80750000000	4778752.77000000000
1343	Lama_guanicoe_guanicoe	Gonzalez et al., 2013	240702.80750000000	4778752.77000000000
1344	Lama_guanicoe_guanicoe	Gonzalez et al., 2013	240702.80750000000	4778752.77000000000
1345	Lama_guanicoe_guanicoe	Gonzalez et al., 2013	241172.31900000000	4779797.18800000000
1346	Lama_guanicoe_guanicoe	Gonzalez et al., 2013	242077.45560000000	4780565.06300000000
1347	Lama_guanicoe_guanicoe	Gonzalez et al., 2013	243101.34290000000	4781145.40700000000
1348	Lama_guanicoe_guanicoe	Gonzalez et al., 2013	243101.34290000000	4781145.40700000000
1349	Lama_guanicoe_guanicoe	Gonzalez et al., 2013	243459.60810000000	4781979.57500000000
1350	Lama_guanicoe_guanicoe	Gonzalez et al., 2013	243459.60810000000	4781979.57500000000
1351	Lama_guanicoe_guanicoe	Gonzalez et al., 2013	244354.58870000000	4781286.88200000000
1352	Lama_guanicoe_guanicoe	Gonzalez et al., 2013	244810.06600000000	4781104.18400000000
1353	Lama_guanicoe_guanicoe	Gonzalez et al., 2013	244810.06600000000	4781104.18400000000
1354	Lama_guanicoe_guanicoe	Gonzalez et al., 2013	245286.71680000000	4780933.14900000000
1355	Lama_guanicoe_guanicoe	Gonzalez et al., 2013	245733.32970000000	4781426.96600000000
1356	Lama_guanicoe_guanicoe	Gonzalez et al., 2013	245733.32970000000	4781426.96600000000
1357	Lama_guanicoe_guanicoe	Gonzalez et al., 2013	246407.09820000000	4781784.74000000000
1358	Lama_guanicoe_guanicoe	Gonzalez et al., 2013	246407.09820000000	4781784.74000000000
1359	Lama_guanicoe_guanicoe	Gonzalez et al., 2013	246407.09820000000	4781784.74000000000
1360	Lama_guanicoe_guanicoe	Gonzalez et al., 2013	248274.14130000000	4782332.53300000000
1361	Lama_guanicoe_guanicoe	Gonzalez et al., 2013	248274.14130000000	4782332.53300000000
1362	Lama_guanicoe_guanicoe	Gonzalez et al., 2013	250064.31270000000	4782287.52900000000
1363	Lama_guanicoe_guanicoe	Gonzalez et al., 2013	250136.57330000000	4782208.81400000000
1364	Lama_guanicoe_guanicoe	Gonzalez et al., 2013	251013.15630000000	4781584.98700000000
1365	Lama_guanicoe_guanicoe	Gonzalez et al., 2013	251682.34930000000	4781792.91800000000
1366	Lama_guanicoe_guanicoe	Gonzalez et al., 2013	251682.34930000000	4781792.91800000000
1367	Lama_guanicoe_guanicoe	Gonzalez et al., 2013	251682.34930000000	4781792.91800000000
1368	Lama_guanicoe_guanicoe	Gonzalez et al., 2013	251682.34930000000	4781792.91800000000
1369	Lama_guanicoe_guanicoe	Gonzalez et al., 2013	251682.34930000000	4781792.91800000000
1370	Lama_guanicoe_guanicoe	Gonzalez et al., 2013	242337.05390000000	4781377.61300000000
1371	Lama_guanicoe_guanicoe	Gonzalez et al., 2013	245733.53620000000	4782233.59200000000
1372	Lama_guanicoe_guanicoe	Gonzalez et al., 2013	246107.66260000000	4782835.19500000000
1373	Lama_guanicoe_guanicoe	Gonzalez et al., 2013	247969.31040000000	4782918.06100000000
1374	Lama_guanicoe_guanicoe	Gonzalez et al., 2013	237984.24950000000	4782218.95600000000
1375	Lama_guanicoe_guanicoe	Gonzalez et al., 2013	237984.24950000000	4782218.95600000000
1376	Lama_guanicoe_guanicoe	Gonzalez et al., 2013	237984.24950000000	4782218.95600000000
1377	Lama_guanicoe_guanicoe	Gonzalez et al., 2013	240393.43180000000	4777857.10500000000
1378	Lama_guanicoe_guanicoe	Gonzalez et al., 2013	240393.43180000000	4777857.10500000000
1379	Lama_guanicoe_guanicoe	Gonzalez et al., 2013	241820.91270000000	4779269.15400000000
1380	Lama_guanicoe_guanicoe	Gonzalez et al., 2013	242868.36550000000	4780208.49500000000
1381	Lama_guanicoe_guanicoe	Gonzalez et al., 2013	243310.05910000000	4780361.83900000000
1382	Lama_guanicoe_guanicoe	Gonzalez et al., 2013	243717.68930000000	4780566.74100000000
1383	Lama_guanicoe_guanicoe	Gonzalez et al., 2013	243707.25620000000	4780585.00100000000
1384	Lama_guanicoe_guanicoe	Gonzalez et al., 2013	243707.25620000000	4780585.00100000000
1385	Lama_guanicoe_guanicoe	Gonzalez et al., 2013	244498.59710000000	4781358.14700000000
1386	Lama_guanicoe_guanicoe	Gonzalez et al., 2013	242857.78830000000	4782800.15500000000
1387	Lama_guanicoe_guanicoe	Gonzalez et al., 2013	245824.19470000000	4781889.42300000000
1388	Lama_guanicoe_guanicoe	Gonzalez et al., 2013	246209.02990000000	4782077.51200000000
1389	Lama_guanicoe_guanicoe	Gonzalez et al., 2013	246709.17820000000	4782357.73100000000
1390	Lama_guanicoe_guanicoe	Gonzalez et al., 2013	246709.17820000000	4782357.73100000000
1391	Lama_guanicoe_guanicoe	Gonzalez et al., 2013	248665.56560000000	4782539.18000000000
1392	Lama_guanicoe_guanicoe	Gonzalez et al., 2013	248451.55330000000	4782908.97100000000
1393	Lama_guanicoe_guanicoe	Gonzalez et al., 2013	248451.55330000000	4782908.97100000000
1394	Lama_guanicoe_guanicoe	Gonzalez et al., 2013	248076.75250000000	4782394.61100000000
1395	Lama_guanicoe_guanicoe	Gonzalez et al., 2013	249322.26150000000	4782583.62800000000
1396	Lama_guanicoe_guanicoe	Gonzalez et al., 2013	249322.26150000000	4782583.62800000000
1397	Lama_guanicoe_guanicoe	Gonzalez et al., 2013	249322.26150000000	4782583.62800000000
1398	Lama_guanicoe_guanicoe	Gonzalez et al., 2013	249322.26150000000	4782583.62800000000
1399	Lama_guanicoe_guanicoe	Gonzalez et al., 2013	250363.00560000000	4782839.16800000000
1400	Lama_guanicoe_guanicoe	Gonzalez et al., 2013	251020.47340000000	4783108.38700000000
1401	Lama_guanicoe_guanicoe	Gonzalez et al., 2013	251020.47340000000	4783108.38700000000
1402	Lama_guanicoe_guanicoe	Gonzalez et al., 2013	251985.17950000000	4783413.24900000000
1403	Lama_guanicoe_guanicoe	Gonzalez et al., 2013	257086.67930000000	4783680.86300000000
1404	Lama_guanicoe_guanicoe	Gonzalez et al., 2013	257086.67930000000	4783680.86300000000
1405	Lama_guanicoe_guanicoe	Gonzalez et al., 2013	258254.43010000000	4782817.64400000000
1406	Lama_guanicoe_guanicoe	Gonzalez et al., 2013	258254.43010000000	4782817.64400000000
1407	Lama_guanicoe_guanicoe	Gonzalez et al., 2013	258254.43010000000	4782817.64400000000
1408	Lama_guanicoe_guanicoe	Gonzalez et al., 2013	261720.79720000000	4781216.32300000000
1409	Lama_guanicoe_guanicoe	Gonzalez et al., 2013	261720.79720000000	4781216.32300000000
1410	Lama_guanicoe_guanicoe	Gonzalez et al., 2013	261720.79720000000	4781216.32300000000
1411	Lama_guanicoe_guanicoe	Gonzalez et al., 2013	261720.79720000000	4781216.32300000000
1412	Lama_guanicoe_guanicoe	Gonzalez et al., 2013	262796.72780000000	4780986.07600000000
1413	Lama_guanicoe_guanicoe	Gonzalez et al., 2013	262796.72780000000	4780986.07600000000
1414	Lama_guanicoe_guanicoe	Gonzalez et al., 2013	262796.72780000000	4780986.07600000000
1415	Lama_guanicoe_guanicoe	Gonzalez et al., 2013	273964.98000000000	4776892.09800000000
1416	Lama_guanicoe_guanicoe	Gonzalez et al., 2013	273741.88720000000	4769378.92800000000
1417	Lama_guanicoe_guanicoe	Gonzalez et al., 2013	273741.88720000000	4769378.92800000000
1418	Lama_guanicoe_guanicoe	Gonzalez et al., 2013	273198.43010000000	4765640.17400000000
1419	Lama_guanicoe_guanicoe	Gonzalez et al., 2013	272809.01450000000	4765864.92300000000
1420	Lama_guanicoe_guanicoe	Gonzalez et al., 2013	272490.50030000000	4765807.28400000000
1421	Lama_guanicoe_guanicoe	Gonzalez et al., 2013	266853.29360000000	4772858.53200000000
1422	Lama_guanicoe_guanicoe	Gonzalez et al., 2013	266853.29360000000	4772858.53200000000
1423	Lama_guanicoe_guanicoe	Gonzalez et al., 2013	266853.29360000000	4772858.53200000000
1424	Lama_guanicoe_guanicoe	Gonzalez et al., 2013	266435.87180000000	4771557.57500000000
1425	Lama_guanicoe_guanicoe	Gonzalez et al., 2013	266460.50640000000	4771328.77500000000
1426	Lama_guanicoe_guanicoe	Gonzalez et al., 2013	266460.50640000000	4771328.77500000000
1427	Lama_guanicoe_guanicoe	Gonzalez et al., 2013	266460.50640000000	4771328.77500000000
1428	Lama_guanicoe_guanicoe	Gonzalez et al., 2013	266414.91590000000	4770592.05100000000
1429	Lama_guanicoe_guanicoe	Gonzalez et al., 2013	266580.05370000000	4769567.63300000000
1430	Lama_guanicoe_guanicoe	Gonzalez et al., 2013	266580.05370000000	4769567.63300000000
1431	Lama_guanicoe_guanicoe	Gonzalez et al., 2013	266353.17460000000	4769505.02700000000
1432	Lama_guanicoe_guanicoe	Gonzalez et al., 2013	267116.05890000000	4773184.67700000000
1433	Lama_guanicoe_guanicoe	Gonzalez et al., 2013	269053.49090000000	4759116.17700000000
1434	Lama_guanicoe_guanicoe	Gonzalez et al., 2013	267587.82630000000	4771968.22100000000
1435	Lama_guanicoe_guanicoe	Gonzalez et al., 2013	267587.82630000000	4771968.22100000000
1436	Lama_guanicoe_guanicoe	Gonzalez et al., 2013	267577.94110000000	4771796.94700000000
1437	Lama_guanicoe_guanicoe	Gonzalez et al., 2013	267577.94110000000	4771796.94700000000
1438	Lama_guanicoe_guanicoe	Gonzalez et al., 2013	267660.57600000000	4771309.82500000000
1439	Lama_guanicoe_guanicoe	Gonzalez et al., 2013	267906.45710000000	4770461.14800000000
1440	Lama_guanicoe_guanicoe	Gonzalez et al., 2013	267906.45710000000	4770461.14800000000
1441	Lama_guanicoe_guanicoe	Gonzalez et al., 2013	267906.45710000000	4770461.14800000000
1442	Lama_guanicoe_guanicoe	Gonzalez et al., 2013	267906.45710000000	4770461.14800000000
1443	Lama_guanicoe_guanicoe	Gonzalez et al., 2013	267752.64420000000	4769801.35700000000
1444	Lama_guanicoe_guanicoe	Gonzalez et al., 2013	267752.64420000000	4769801.35700000000
1445	Lama_guanicoe_guanicoe	Gonzalez et al., 2013	267914.45140000000	4769237.08300000000
1446	Lama_guanicoe_guanicoe	Gonzalez et al., 2013	268134.56630000000	4768540.89200000000
1447	Lama_guanicoe_guanicoe	Gonzalez et al., 2013	227354.74890000000	4774839.44700000000
1448	Lama_guanicoe_guanicoe	Gonzalez et al., 2013	227354.74890000000	4774839.44700000000
1449	Lama_guanicoe_guanicoe	Gonzalez et al., 2013	227947.60200000000	4775076.71400000000
1450	Lama_guanicoe_guanicoe	Gonzalez et al., 2013	228756.76510000000	4775489.16200000000
1451	Lama_guanicoe_guanicoe	Gonzalez et al., 2013	230423.02710000000	4767164.43400000000
1452	Lama_guanicoe_guanicoe	Gonzalez et al., 2013	231864.59550000000	4776399.50100000000
1453	Lama_guanicoe_guanicoe	Gonzalez et al., 2013	231864.59550000000	4776399.50100000000
1454	Lama_guanicoe_guanicoe	Gonzalez et al., 2013	231864.59550000000	4776399.50100000000
1455	Lama_guanicoe_guanicoe	Gonzalez et al., 2013	233727.99700000000	4776541.81600000000
1456	Lama_guanicoe_guanicoe	Gonzalez et al., 2013	235188.99200000000	4776162.53100000000
1457	Lama_guanicoe_guanicoe	Gonzalez et al., 2013	234844.63290000000	4775943.39600000000
1458	Lama_guanicoe_guanicoe	Gonzalez et al., 2013	234844.63290000000	4775943.39600000000
1459	Lama_guanicoe_guanicoe	Gonzalez et al., 2013	234844.63290000000	4775943.39600000000
1460	Lama_guanicoe_guanicoe	Gonzalez et al., 2013	234844.63290000000	4775943.39600000000
1461	Lama_guanicoe_guanicoe	Gonzalez et al., 2013	236164.51080000000	4775454.94300000000
1462	Lama_guanicoe_guanicoe	Gonzalez et al., 2013	236164.51080000000	4775454.94300000000
1463	Lama_guanicoe_guanicoe	Gonzalez et al., 2013	236164.51080000000	4775454.94300000000
1464	Lama_guanicoe_guanicoe	Gonzalez et al., 2013	236164.51080000000	4775454.94300000000
1465	Lama_guanicoe_guanicoe	Gonzalez et al., 2013	236164.51080000000	4775454.94300000000
1466	Lama_guanicoe_guanicoe	Gonzalez et al., 2013	236839.17560000000	4775123.56000000000
1467	Lama_guanicoe_guanicoe	Gonzalez et al., 2013	238458.17710000000	4775506.96800000000
1468	Lama_guanicoe_guanicoe	Gonzalez et al., 2013	238458.17710000000	4775506.96800000000
1469	Lama_guanicoe_guanicoe	Gonzalez et al., 2013	238458.17710000000	4775506.96800000000
1470	Lama_guanicoe_guanicoe	Gonzalez et al., 2013	238458.17710000000	4775506.96800000000
1471	Lama_guanicoe_guanicoe	Gonzalez et al., 2013	239140.26790000000	4776383.17000000000
1472	Lama_guanicoe_guanicoe	Gonzalez et al., 2013	239140.26790000000	4776383.17000000000
1473	Lama_guanicoe_guanicoe	Gonzalez et al., 2013	239140.26790000000	4776383.17000000000
1474	Lama_guanicoe_guanicoe	Gonzalez et al., 2013	239554.43380000000	4776881.57100000000
1475	Lama_guanicoe_guanicoe	Gonzalez et al., 2013	239554.43380000000	4776881.57100000000
1476	Lama_guanicoe_guanicoe	Gonzalez et al., 2013	240032.44390000000	4777815.29900000000
1477	Lama_guanicoe_guanicoe	Gonzalez et al., 2013	240032.44390000000	4777815.29900000000
1478	Lama_guanicoe_guanicoe	Gonzalez et al., 2013	240032.44390000000	4777815.29900000000
1479	Lama_guanicoe_guanicoe	Gonzalez et al., 2013	240032.44390000000	4777815.29900000000
1480	Lama_guanicoe_guanicoe	Gonzalez et al., 2013	240032.44390000000	4777815.29900000000
1481	Lama_guanicoe_guanicoe	Gonzalez et al., 2013	240032.44390000000	4777815.29900000000
1482	Lama_guanicoe_guanicoe	Gonzalez et al., 2013	240678.10190000000	4778734.81800000000
1483	Lama_guanicoe_guanicoe	Gonzalez et al., 2013	240678.10190000000	4778734.81800000000
1484	Lama_guanicoe_guanicoe	Gonzalez et al., 2013	240678.10190000000	4778734.81800000000
1485	Lama_guanicoe_guanicoe	Gonzalez et al., 2013	240678.10190000000	4778734.81800000000
1486	Lama_guanicoe_guanicoe	Gonzalez et al., 2013	241210.67930000000	4779768.03200000000
1487	Lama_guanicoe_guanicoe	Gonzalez et al., 2013	241281.13370000000	4780248.00800000000
1488	Lama_guanicoe_guanicoe	Gonzalez et al., 2013	241924.39740000000	4780624.53100000000
1489	Lama_guanicoe_guanicoe	Gonzalez et al., 2013	241924.39740000000	4780624.53100000000
1490	Lama_guanicoe_guanicoe	Gonzalez et al., 2013	242332.27130000000	4780943.82700000000
1491	Lama_guanicoe_guanicoe	Gonzalez et al., 2013	242332.27130000000	4780943.82700000000
1492	Lama_guanicoe_guanicoe	Gonzalez et al., 2013	242332.27130000000	4780943.82700000000
1493	Lama_guanicoe_guanicoe	Gonzalez et al., 2013	245473.22140000000	4780921.40000000000
1494	Lama_guanicoe_guanicoe	Gonzalez et al., 2013	245473.22140000000	4780921.40000000000
1495	Lama_guanicoe_guanicoe	Gonzalez et al., 2013	245473.22140000000	4780921.40000000000
1496	Lama_guanicoe_guanicoe	Gonzalez et al., 2013	245473.22140000000	4780921.40000000000
1497	Lama_guanicoe_guanicoe	Gonzalez et al., 2013	245221.73360000000	4780904.07600000000
1498	Lama_guanicoe_guanicoe	Gonzalez et al., 2013	245221.73360000000	4780904.07600000000
1499	Lama_guanicoe_guanicoe	Gonzalez et al., 2013	245221.73360000000	4780904.07600000000
1500	Lama_guanicoe_guanicoe	Gonzalez et al., 2013	245221.73360000000	4780904.07600000000
1501	Lama_guanicoe_guanicoe	Gonzalez et al., 2013	245221.73360000000	4780904.07600000000
1502	Lama_guanicoe_guanicoe	Gonzalez et al., 2013	245221.73360000000	4780904.07600000000
1503	Lama_guanicoe_guanicoe	Gonzalez et al., 2013	246021.10650000000	4781481.18800000000
1504	Lama_guanicoe_guanicoe	Gonzalez et al., 2013	246021.10650000000	4781481.18800000000
1505	Lama_guanicoe_guanicoe	Gonzalez et al., 2013	246021.10650000000	4781481.18800000000
1506	Lama_guanicoe_guanicoe	Gonzalez et al., 2013	246021.10650000000	4781481.18800000000
1507	Lama_guanicoe_guanicoe	Gonzalez et al., 2013	246021.10650000000	4781481.18800000000
1508	Lama_guanicoe_guanicoe	Gonzalez et al., 2013	246021.10650000000	4781481.18800000000
1509	Lama_guanicoe_guanicoe	Gonzalez et al., 2013	246021.10650000000	4781481.18800000000
1510	Lama_guanicoe_guanicoe	Gonzalez et al., 2013	246021.10650000000	4781481.18800000000
1511	Lama_guanicoe_guanicoe	Gonzalez et al., 2013	246021.10650000000	4781481.18800000000
1512	Lama_guanicoe_guanicoe	Gonzalez et al., 2013	246357.84490000000	4781785.97100000000
1513	Lama_guanicoe_guanicoe	Gonzalez et al., 2013	246357.84490000000	4781785.97100000000
1514	Lama_guanicoe_guanicoe	Gonzalez et al., 2013	246357.84490000000	4781785.97100000000
1515	Lama_guanicoe_guanicoe	Gonzalez et al., 2013	250130.42910000000	4782106.01600000000
1516	Lama_guanicoe_guanicoe	Gonzalez et al., 2013	250130.42910000000	4782106.01600000000
1517	Lama_guanicoe_guanicoe	Gonzalez et al., 2013	250130.42910000000	4782106.01600000000
1518	Lama_guanicoe_guanicoe	Gonzalez et al., 2013	250130.42910000000	4782106.01600000000
1519	Lama_guanicoe_guanicoe	Gonzalez et al., 2013	250130.42910000000	4782106.01600000000
1520	Lama_guanicoe_guanicoe	Gonzalez et al., 2013	250130.42910000000	4782106.01600000000
1521	Lama_guanicoe_guanicoe	Gonzalez et al., 2013	250130.42910000000	4782106.01600000000
1522	Lama_guanicoe_guanicoe	Gonzalez et al., 2013	250552.79800000000	4781714.12600000000
1523	Lama_guanicoe_guanicoe	Gonzalez et al., 2013	250552.79800000000	4781714.12600000000
1524	Lama_guanicoe_guanicoe	Gonzalez et al., 2013	251049.06140000000	4781626.87100000000
1525	Lama_guanicoe_guanicoe	Gonzalez et al., 2013	251684.63590000000	4781554.33700000000
1526	Lama_guanicoe_guanicoe	Gonzalez et al., 2013	251684.63590000000	4781554.33700000000
1527	Lama_guanicoe_guanicoe	Gonzalez et al., 2013	251684.63590000000	4781554.33700000000
1528	Lama_guanicoe_guanicoe	Gonzalez et al., 2013	251684.63590000000	4781554.33700000000
1529	Lama_guanicoe_guanicoe	Gonzalez et al., 2013	251684.63590000000	4781554.33700000000
1530	Lama_guanicoe_guanicoe	Gonzalez et al., 2013	260259.08360000000	4781206.27500000000
1531	Lama_guanicoe_guanicoe	Gonzalez et al., 2013	260259.08360000000	4781206.27500000000
1532	Lama_guanicoe_guanicoe	Gonzalez et al., 2013	268872.58080000000	4776518.41900000000
1533	Lama_guanicoe_guanicoe	Gonzalez et al., 2013	270690.92070000000	4774094.69000000000
1534	Lama_guanicoe_guanicoe	Gonzalez et al., 2013	273225.97410000000	4772523.57600000000
1535	Lama_guanicoe_guanicoe	Gonzalez et al., 2013	273225.97410000000	4772523.57600000000
1536	Lama_guanicoe_guanicoe	Gonzalez et al., 2013	273739.65510000000	4769473.03400000000
1537	Lama_guanicoe_guanicoe	Gonzalez et al., 2013	273663.67270000000	4766227.64600000000
1538	Lama_guanicoe_guanicoe	Gonzalez et al., 2013	273247.66920000000	4765638.95300000000
1539	Lama_guanicoe_guanicoe	Gonzalez et al., 2013	272986.51940000000	4765630.86700000000
1540	Lama_guanicoe_guanicoe	Gonzalez et al., 2013	272986.51940000000	4765630.86700000000
1541	Lama_guanicoe_guanicoe	Gonzalez et al., 2013	276736.18000000000	4765830.51500000000
1542	Lama_guanicoe_guanicoe	Gonzalez et al., 2013	228892.52140000000	4776985.70200000000
1543	Lama_guanicoe_guanicoe	Gonzalez et al., 2013	231500.35820000000	4776921.35600000000
1544	Lama_guanicoe_guanicoe	Gonzalez et al., 2013	231500.35820000000	4776921.35600000000
1545	Lama_guanicoe_guanicoe	Gonzalez et al., 2013	232884.98350000000	4777652.95800000000
1546	Lama_guanicoe_guanicoe	Gonzalez et al., 2013	235657.59630000000	4777792.92200000000
1547	Lama_guanicoe_guanicoe	Gonzalez et al., 2013	237379.03350000000	4776975.12900000000
1548	Lama_guanicoe_guanicoe	Gonzalez et al., 2013	237379.03350000000	4776975.12900000000
1549	Lama_guanicoe_guanicoe	Gonzalez et al., 2013	237623.17440000000	4776775.17700000000
1550	Lama_guanicoe_guanicoe	Gonzalez et al., 2013	239790.61830000000	4778194.01700000000
1551	Lama_guanicoe_guanicoe	Gonzalez et al., 2013	239466.71200000000	4778974.77600000000
1552	Lama_guanicoe_guanicoe	Gonzalez et al., 2013	239876.29390000000	4779637.35300000000
1553	Lama_guanicoe_guanicoe	Gonzalez et al., 2013	242716.43140000000	4782328.78700000000
1554	Lama_guanicoe_guanicoe	Gonzalez et al., 2013	242716.43140000000	4782328.78700000000
1555	Lama_guanicoe_guanicoe	Gonzalez et al., 2013	242716.43140000000	4782328.78700000000
1556	Lama_guanicoe_guanicoe	Gonzalez et al., 2013	245603.65730000000	4782330.95800000000
1557	Lama_guanicoe_guanicoe	Gonzalez et al., 2013	245603.65730000000	4782330.95800000000
1558	Lama_guanicoe_guanicoe	Gonzalez et al., 2013	245603.65730000000	4782330.95800000000
1559	Lama_guanicoe_guanicoe	Gonzalez et al., 2013	245655.97710000000	4787017.11800000000
1560	Lama_guanicoe_guanicoe	Gonzalez et al., 2013	247453.98850000000	4782783.15400000000
1561	Lama_guanicoe_guanicoe	Gonzalez et al., 2013	247453.98850000000	4782783.15400000000
1562	Lama_guanicoe_guanicoe	Gonzalez et al., 2013	247920.97470000000	4782868.19800000000
1563	Lama_guanicoe_guanicoe	Gonzalez et al., 2013	248853.22400000000	4782668.97100000000
1564	Lama_guanicoe_guanicoe	Gonzalez et al., 2013	248853.22400000000	4782668.97100000000
1565	Lama_guanicoe_guanicoe	Gonzalez et al., 2013	248853.22400000000	4782668.97100000000
1566	Lama_guanicoe_guanicoe	Gonzalez et al., 2013	248853.22400000000	4782668.97100000000
1567	Lama_guanicoe_guanicoe	Gonzalez et al., 2013	248853.22400000000	4782668.97100000000
1568	Lama_guanicoe_guanicoe	Gonzalez et al., 2013	248853.22400000000	4782668.97100000000
1569	Lama_guanicoe_guanicoe	Gonzalez et al., 2013	248853.22400000000	4782668.97100000000
1570	Lama_guanicoe_guanicoe	Gonzalez et al., 2013	248853.22400000000	4782668.97100000000
1571	Lama_guanicoe_guanicoe	Gonzalez et al., 2013	256073.84730000000	4784211.93600000000
1572	Lama_guanicoe_guanicoe	Gonzalez et al., 2013	256073.84730000000	4784211.93600000000
1573	Lama_guanicoe_guanicoe	Gonzalez et al., 2013	257938.03160000000	4783149.43200000000
1574	Lama_guanicoe_guanicoe	Gonzalez et al., 2013	257938.03160000000	4783149.43200000000
1575	Lama_guanicoe_guanicoe	Gonzalez et al., 2013	257938.03160000000	4783149.43200000000
1576	Lama_guanicoe_guanicoe	Gonzalez et al., 2013	257938.03160000000	4783149.43200000000
1577	Lama_guanicoe_guanicoe	Gonzalez et al., 2013	257938.03160000000	4783149.43200000000
1578	Lama_guanicoe_guanicoe	Gonzalez et al., 2013	257938.03160000000	4783149.43200000000
1579	Lama_guanicoe_guanicoe	Gonzalez et al., 2013	257938.03160000000	4783149.43200000000
1580	Lama_guanicoe_guanicoe	Gonzalez et al., 2013	237209.15130000000	4775518.24500000000
1581	Lama_guanicoe_guanicoe	Gonzalez et al., 2013	237209.15130000000	4775518.24500000000
1582	Lama_guanicoe_guanicoe	Gonzalez et al., 2013	237534.47260000000	4775332.56700000000
1583	Lama_guanicoe_guanicoe	Gonzalez et al., 2013	237534.47260000000	4775332.56700000000
1584	Lama_guanicoe_guanicoe	Gonzalez et al., 2013	237534.47260000000	4775332.56700000000
1585	Lama_guanicoe_guanicoe	Gonzalez et al., 2013	237534.47260000000	4775332.56700000000
1586	Lama_guanicoe_guanicoe	Gonzalez et al., 2013	237534.47260000000	4775332.56700000000
1587	Lama_guanicoe_guanicoe	Gonzalez et al., 2013	237534.47260000000	4775332.56700000000
1588	Lama_guanicoe_guanicoe	Gonzalez et al., 2013	237534.47260000000	4775332.56700000000
1589	Lama_guanicoe_guanicoe	Gonzalez et al., 2013	238458.17710000000	4775506.96800000000
1590	Lama_guanicoe_guanicoe	Gonzalez et al., 2013	239140.26790000000	4776383.17000000000
1591	Lama_guanicoe_guanicoe	Gonzalez et al., 2013	239140.26790000000	4776383.17000000000
1592	Lama_guanicoe_guanicoe	Gonzalez et al., 2013	239140.26790000000	4776383.17000000000
1593	Lama_guanicoe_guanicoe	Gonzalez et al., 2013	239554.43380000000	4776881.57100000000
1594	Lama_guanicoe_guanicoe	Gonzalez et al., 2013	239554.43380000000	4776881.57100000000
1595	Lama_guanicoe_guanicoe	Gonzalez et al., 2013	239554.43380000000	4776881.57100000000
1596	Lama_guanicoe_guanicoe	Gonzalez et al., 2013	265399.30700000000	4779842.08500000000
1597	Lama_guanicoe_guanicoe	Gonzalez et al., 2013	265956.20880000000	4778717.38400000000
1598	Lama_guanicoe_guanicoe	Gonzalez et al., 2013	266836.72110000000	4776397.91700000000
1599	Lama_guanicoe_guanicoe	Gonzalez et al., 2013	266928.91810000000	4772931.55500000000
1600	Lama_guanicoe_guanicoe	Gonzalez et al., 2013	266267.00750000000	4772383.10800000000
1601	Lama_guanicoe_guanicoe	Gonzalez et al., 2013	266267.00750000000	4772383.10800000000
1602	Lama_guanicoe_guanicoe	Gonzalez et al., 2013	266267.00750000000	4772383.10800000000
1603	Lama_guanicoe_guanicoe	Gonzalez et al., 2013	266267.00750000000	4772383.10800000000
1604	Lama_guanicoe_guanicoe	Gonzalez et al., 2013	266267.00750000000	4772383.10800000000
1605	Lama_guanicoe_guanicoe	Gonzalez et al., 2013	266380.79920000000	4771569.38400000000
1606	Lama_guanicoe_guanicoe	Gonzalez et al., 2013	266427.92620000000	4771035.38800000000
1607	Lama_guanicoe_guanicoe	Gonzalez et al., 2013	267012.97960000000	4770289.04400000000
1608	Lama_guanicoe_guanicoe	Gonzalez et al., 2013	267012.97960000000	4770289.04400000000
1609	Lama_guanicoe_guanicoe	Gonzalez et al., 2013	267012.97960000000	4770289.04400000000
1610	Lama_guanicoe_guanicoe	Gonzalez et al., 2013	267012.97960000000	4770289.04400000000
1611	Lama_guanicoe_guanicoe	Gonzalez et al., 2013	267173.32200000000	4769795.86700000000
1612	Lama_guanicoe_guanicoe	Gonzalez et al., 2013	267173.32200000000	4769795.86700000000
1613	Lama_guanicoe_guanicoe	Gonzalez et al., 2013	267173.32200000000	4769795.86700000000
1614	Lama_guanicoe_guanicoe	Gonzalez et al., 2013	267173.32200000000	4769795.86700000000
1615	Lama_guanicoe_guanicoe	Gonzalez et al., 2013	266916.57690000000	4772753.07000000000
1616	Lama_guanicoe_guanicoe	Gonzalez et al., 2013	267652.88560000000	4771657.27900000000
1617	Lama_guanicoe_guanicoe	Gonzalez et al., 2013	267726.15470000000	4771317.88300000000
1618	Lama_guanicoe_guanicoe	Gonzalez et al., 2013	267726.15470000000	4771317.88300000000
1619	Lama_guanicoe_guanicoe	Gonzalez et al., 2013	267499.81640000000	4771222.22300000000
1620	Lama_guanicoe_guanicoe	Gonzalez et al., 2013	267499.81640000000	4771222.22300000000
1621	Lama_guanicoe_guanicoe	Gonzalez et al., 2013	267499.81640000000	4771222.22300000000
1622	Lama_guanicoe_guanicoe	Gonzalez et al., 2013	267499.81640000000	4771222.22300000000
1623	Lama_guanicoe_guanicoe	Gonzalez et al., 2013	267499.81640000000	4771222.22300000000
1624	Lama_guanicoe_guanicoe	Gonzalez et al., 2013	267499.81640000000	4771222.22300000000
1625	Lama_guanicoe_guanicoe	Gonzalez et al., 2013	267499.81640000000	4771222.22300000000
1626	Lama_guanicoe_guanicoe	Gonzalez et al., 2013	267833.67510000000	4770364.27000000000
1627	Lama_guanicoe_guanicoe	Gonzalez et al., 2013	267833.67510000000	4770364.27000000000
1628	Lama_guanicoe_guanicoe	Gonzalez et al., 2013	267833.67510000000	4770364.27000000000
1629	Lama_guanicoe_guanicoe	Gonzalez et al., 2013	267833.67510000000	4770364.27000000000
1630	Lama_guanicoe_guanicoe	Gonzalez et al., 2013	267833.67510000000	4770364.27000000000
1631	Lama_guanicoe_guanicoe	Gonzalez et al., 2013	267833.67510000000	4770364.27000000000
1632	Lama_guanicoe_guanicoe	Gonzalez et al., 2013	267833.67510000000	4770364.27000000000
1633	Lama_guanicoe_guanicoe	Gonzalez et al., 2013	267833.67510000000	4770364.27000000000
1634	Lama_guanicoe_guanicoe	Gonzalez et al., 2013	267833.67510000000	4770364.27000000000
1635	Lama_guanicoe_guanicoe	Gonzalez et al., 2013	267833.67510000000	4770364.27000000000
1636	Lama_guanicoe_guanicoe	Gonzalez et al., 2013	267833.67510000000	4770364.27000000000
1637	Lama_guanicoe_guanicoe	Gonzalez et al., 2013	267925.83020000000	4768920.00400000000
1638	Lama_guanicoe_guanicoe	Gonzalez et al., 2013	267925.83020000000	4768920.00400000000
1639	Lama_guanicoe_guanicoe	Gonzalez et al., 2013	268192.97850000000	4768081.99900000000
1640	Lama_guanicoe_guanicoe	Gonzalez et al., 2013	268192.97850000000	4768081.99900000000
1641	Lama_guanicoe_guanicoe	Gonzalez et al., 2013	229647.04270000000	4777025.66700000000
1642	Lama_guanicoe_guanicoe	Gonzalez et al., 2013	229993.79190000000	4776535.56800000000
1643	Lama_guanicoe_guanicoe	Gonzalez et al., 2013	234064.61970000000	4777226.92900000000
1644	Lama_guanicoe_guanicoe	Gonzalez et al., 2013	235539.04180000000	4777351.35500000000
1645	Lama_guanicoe_guanicoe	Gonzalez et al., 2013	235539.04180000000	4777351.35500000000
1646	Lama_guanicoe_guanicoe	Gonzalez et al., 2013	235539.04180000000	4777351.35500000000
1647	Lama_guanicoe_guanicoe	Gonzalez et al., 2013	235539.04180000000	4777351.35500000000
1648	Lama_guanicoe_guanicoe	Gonzalez et al., 2013	235539.04180000000	4777351.35500000000
1649	Lama_guanicoe_guanicoe	Gonzalez et al., 2013	235539.04180000000	4777351.35500000000
1650	Lama_guanicoe_guanicoe	Gonzalez et al., 2013	235539.04180000000	4777351.35500000000
1651	Lama_guanicoe_guanicoe	Gonzalez et al., 2013	240387.68670000000	4778218.85900000000
1652	Lama_guanicoe_guanicoe	Gonzalez et al., 2013	243119.55700000000	4780308.06700000000
1653	Lama_guanicoe_guanicoe	Gonzalez et al., 2013	243119.55700000000	4780308.06700000000
1654	Lama_guanicoe_guanicoe	Gonzalez et al., 2013	243119.55700000000	4780308.06700000000
1655	Lama_guanicoe_guanicoe	Gonzalez et al., 2013	243119.55700000000	4780308.06700000000
1656	Lama_guanicoe_guanicoe	Gonzalez et al., 2013	243119.55700000000	4780308.06700000000
1657	Lama_guanicoe_guanicoe	Gonzalez et al., 2013	243119.55700000000	4780308.06700000000
1658	Lama_guanicoe_guanicoe	Gonzalez et al., 2013	243441.45050000000	4783325.57300000000
1659	Lama_guanicoe_guanicoe	Gonzalez et al., 2013	246201.52100000000	4782214.37900000000
1660	Lama_guanicoe_guanicoe	Gonzalez et al., 2013	246201.52100000000	4782214.37900000000
1661	Lama_guanicoe_guanicoe	Gonzalez et al., 2013	246201.52100000000	4782214.37900000000
1662	Lama_guanicoe_guanicoe	Gonzalez et al., 2013	246201.52100000000	4782214.37900000000
1663	Lama_guanicoe_guanicoe	Gonzalez et al., 2013	246201.52100000000	4782214.37900000000
1664	Lama_guanicoe_guanicoe	Gonzalez et al., 2013	244743.05910000000	4780553.26100000000
1665	Lama_guanicoe_guanicoe	Gonzalez et al., 2013	245333.14010000000	4781073.15900000000
1666	Lama_guanicoe_guanicoe	Gonzalez et al., 2013	245763.78370000000	4781370.11500000000
1667	Lama_guanicoe_guanicoe	Gonzalez et al., 2013	250457.09480000000	4782280.59700000000
1668	Lama_guanicoe_guanicoe	Gonzalez et al., 2013	251281.77740000000	4782253.69000000000
1669	Lama_guanicoe_guanicoe	Gonzalez et al., 2013	251545.73570000000	4782017.16200000000
1670	Lama_guanicoe_guanicoe	Gonzalez et al., 2013	244782.26640000000	4780617.47400000000
1671	Lama_guanicoe_guanicoe	Gonzalez et al., 2013	244905.17710000000	4780715.20900000000
1672	Lama_guanicoe_guanicoe	Gonzalez et al., 2013	245579.64770000000	4781207.48100000000
1673	Lama_guanicoe_guanicoe	Gonzalez et al., 2013	245642.25270000000	4781241.38700000000
1674	Lama_guanicoe_guanicoe	Gonzalez et al., 2013	245784.80490000000	4781370.72700000000
1675	Lama_guanicoe_guanicoe	Gonzalez et al., 2013	250455.71610000000	4782311.59000000000
1676	Lama_guanicoe_guanicoe	Gonzalez et al., 2013	251369.83960000000	4782165.15600000000
1677	Lama_guanicoe_guanicoe	Gonzalez et al., 2013	251340.59100000000	4781853.92800000000
1678	Lama_guanicoe_guanicoe	Gonzalez et al., 2013	251984.89760000000	4781602.49500000000
1679	Lama_guanicoe_guanicoe	Gonzalez et al., 2013	252763.00090000000	4782716.63000000000
1680	Lama_guanicoe_guanicoe	Gonzalez et al., 2013	252638.75780000000	4783145.46700000000
1681	Lama_guanicoe_guanicoe	Gonzalez et al., 2013	244839.43130000000	4780774.36300000000
1682	Lama_guanicoe_guanicoe	Gonzalez et al., 2013	245404.43110000000	4781385.63400000000
1683	Lama_guanicoe_guanicoe	Gonzalez et al., 2013	247231.28550000000	4750170.48100000000
1684	Lama_guanicoe_guanicoe	Gonzalez et al., 2013	246130.17070000000	4782189.83400000000
1685	Lama_guanicoe_guanicoe	Gonzalez et al., 2013	250655.80710000000	4782566.73100000000
1686	Lama_guanicoe_guanicoe	Gonzalez et al., 2013	250950.31880000000	4782611.43400000000
1687	Lama_guanicoe_guanicoe	Gonzalez et al., 2013	251263.62670000000	4782685.67100000000
1688	Lama_guanicoe_guanicoe	Gonzalez et al., 2013	251636.28390000000	4782392.28900000000
1689	Lama_guanicoe_guanicoe	Gonzalez et al., 2013	252162.20300000000	4781919.08200000000
1690	Lama_guanicoe_guanicoe	Gonzalez et al., 2013	252424.43130000000	4782240.18800000000
1691	Lama_guanicoe_guanicoe	Gonzalez et al., 2013	252793.66940000000	4783492.42800000000
1692	Lama_guanicoe_guanicoe	Gonzalez et al., 2013	415955.78330000000	4180328.92600000000
1693	Lama_guanicoe_guanicoe	Gonzalez et al., 2013	333882.99720000000	4216343.27300000000
1694	Lama_guanicoe_guanicoe	Gonzalez et al., 2013	340787.34190000000	4212212.98400000000
1695	Lama_guanicoe_guanicoe	Gonzalez et al., 2013	340778.10030000000	4211889.25800000000
1696	Lama_guanicoe_guanicoe	Gonzalez et al., 2013	356162.00840000000	4165243.57700000000
1697	Lama_guanicoe_guanicoe	Gonzalez et al., 2013	354641.08710000000	4168014.00600000000
1698	Lama_guanicoe_guanicoe	Gonzalez et al., 2013	353925.75660000000	4169411.53800000000
1699	Lama_guanicoe_guanicoe	Gonzalez et al., 2013	347865.91080000000	4176846.41400000000
1700	Lama_guanicoe_guanicoe	Gonzalez et al., 2013	333371.16910000000	4163725.38700000000
1701	Lama_guanicoe_guanicoe	Gonzalez et al., 2013	446566.44290000000	4215567.53900000000
1702	Lama_guanicoe_guanicoe	Gonzalez et al., 2013	445385.13590000000	4218006.33400000000
1703	Lama_guanicoe_guanicoe	Gonzalez et al., 2013	445754.16920000000	4219330.43400000000
1704	Lama_guanicoe_guanicoe	Gonzalez et al., 2013	446716.54040000000	4222753.63800000000
1705	Lama_guanicoe_guanicoe	Gonzalez et al., 2013	447529.40030000000	4223643.61300000000
1706	Lama_guanicoe_guanicoe	Gonzalez et al., 2013	447547.87430000000	4224230.24800000000
1707	Lama_guanicoe_guanicoe	Gonzalez et al., 2013	447525.64710000000	4224836.55100000000
1708	Lama_guanicoe_guanicoe	Gonzalez et al., 2013	447490.74710000000	4225668.22900000000
1709	Lama_guanicoe_guanicoe	Gonzalez et al., 2013	447459.74160000000	4226477.18600000000
1710	Lama_guanicoe_guanicoe	Gonzalez et al., 2013	447443.36030000000	4226759.36200000000
1711	Lama_guanicoe_guanicoe	Gonzalez et al., 2013	448692.19430000000	4228155.31300000000
1712	Lama_guanicoe_guanicoe	Gonzalez et al., 2013	449025.13000000000	4228405.32500000000
1713	Lama_guanicoe_guanicoe	Gonzalez et al., 2013	417773.70270000000	4229013.77200000000
1714	Lama_guanicoe_guanicoe	Gonzalez et al., 2013	244897.06090000000	4346189.22600000000
1715	Lama_guanicoe_guanicoe	Gonzalez et al., 2013	243766.26810000000	4345371.24000000000
1716	Lama_guanicoe_guanicoe	Gonzalez et al., 2013	242505.75010000000	4345306.55000000000
1717	Lama_guanicoe_guanicoe	Gonzalez et al., 2013	241429.76440000000	4344579.33600000000
1718	Lama_guanicoe_guanicoe	Gonzalez et al., 2013	240405.82640000000	4343780.06200000000
1719	Lama_guanicoe_guanicoe	Gonzalez et al., 2013	239160.65970000000	4343391.36100000000
1720	Lama_guanicoe_guanicoe	Gonzalez et al., 2013	237906.54470000000	4343026.01400000000
1721	Lama_guanicoe_guanicoe	Gonzalez et al., 2013	236620.41810000000	4342511.48100000000
1722	Lama_guanicoe_guanicoe	Gonzalez et al., 2013	235390.49010000000	4342070.79100000000
1723	Lama_guanicoe_guanicoe	Gonzalez et al., 2013	233353.06100000000	4340465.90900000000
1724	Lama_guanicoe_guanicoe	Gonzalez et al., 2013	243392.87600000000	4346318.47900000000
1725	Lama_guanicoe_guanicoe	Gonzalez et al., 2013	242121.33000000000	4346032.06400000000
1726	Lama_guanicoe_guanicoe	Gonzalez et al., 2013	240896.80860000000	4345562.76700000000
1727	Lama_guanicoe_guanicoe	Gonzalez et al., 2013	239609.58590000000	4345357.37400000000
1728	Lama_guanicoe_guanicoe	Gonzalez et al., 2013	238388.63840000000	4344905.41700000000
1729	Lama_guanicoe_guanicoe	Gonzalez et al., 2013	237355.70880000000	4344068.24900000000
1730	Lama_guanicoe_guanicoe	Gonzalez et al., 2013	236131.76720000000	4343628.07000000000
1731	Lama_guanicoe_guanicoe	Gonzalez et al., 2013	234859.72520000000	4343346.58700000000
1732	Lama_guanicoe_guanicoe	Gonzalez et al., 2013	233667.84500000000	4342722.28100000000
1733	Lama_guanicoe_guanicoe	Gonzalez et al., 2013	233047.27740000000	4341543.24400000000
1734	Lama_guanicoe_guanicoe	Gonzalez et al., 2013	232171.98820000000	4340582.33100000000
1735	Lama_guanicoe_guanicoe	Gonzalez et al., 2013	242093.39840000000	4346829.82400000000
1736	Lama_guanicoe_guanicoe	Gonzalez et al., 2013	240858.28420000000	4346576.50000000000
1737	Lama_guanicoe_guanicoe	Gonzalez et al., 2013	239860.07060000000	4345818.49300000000
1738	Lama_guanicoe_guanicoe	Gonzalez et al., 2013	238611.35610000000	4345928.44100000000
1739	Lama_guanicoe_guanicoe	Gonzalez et al., 2013	237634.99960000000	4345136.05600000000
1740	Lama_guanicoe_guanicoe	Gonzalez et al., 2013	236500.68050000000	4344581.73500000000
1741	Lama_guanicoe_guanicoe	Gonzalez et al., 2013	235239.37760000000	4344550.10500000000
1742	Lama_guanicoe_guanicoe	Gonzalez et al., 2013	234007.15140000000	4344284.93200000000
1743	Lama_guanicoe_guanicoe	Gonzalez et al., 2013	233037.23210000000	4343486.99900000000
1744	Lama_guanicoe_guanicoe	Gonzalez et al., 2013	232113.83380000000	4342635.62200000000
1745	Lama_guanicoe_guanicoe	Gonzalez et al., 2013	230978.95360000000	4342075.17700000000
1746	Lama_guanicoe_guanicoe	Gonzalez et al., 2013	229930.39840000000	4341367.15800000000
1747	Lama_guanicoe_guanicoe	Gonzalez et al., 2013	228872.55550000000	4340674.43000000000
1748	Lama_guanicoe_guanicoe	Gonzalez et al., 2013	235336.86000000000	4356222.11300000000
1749	Lama_guanicoe_guanicoe	Gonzalez et al., 2013	235539.81900000000	4353632.60000000000
1750	Lama_guanicoe_guanicoe	Gonzalez et al., 2013	235861.59710000000	4352381.90000000000
1751	Lama_guanicoe_guanicoe	Gonzalez et al., 2013	236287.81900000000	4351167.83000000000
1752	Lama_guanicoe_guanicoe	Gonzalez et al., 2013	236529.88630000000	4349885.55000000000
1753	Lama_guanicoe_guanicoe	Gonzalez et al., 2013	236624.64480000000	4348600.29700000000
1754	Lama_guanicoe_guanicoe	Gonzalez et al., 2013	236807.24390000000	4356804.67500000000
1755	Lama_guanicoe_guanicoe	Gonzalez et al., 2013	236925.55550000000	4355500.26700000000
1756	Lama_guanicoe_guanicoe	Gonzalez et al., 2013	237152.87100000000	4354225.82300000000
1757	Lama_guanicoe_guanicoe	Gonzalez et al., 2013	237265.23290000000	4352600.70500000000
1758	Lama_guanicoe_guanicoe	Gonzalez et al., 2013	237404.17420000000	4351277.90600000000
1759	Lama_guanicoe_guanicoe	Gonzalez et al., 2013	237770.66840000000	4350020.84300000000
1760	Lama_guanicoe_guanicoe	Gonzalez et al., 2013	238641.30390000000	4349056.86300000000
1761	Lama_guanicoe_guanicoe	Gonzalez et al., 2013	234354.00650000000	4355483.49800000000
1762	Lama_guanicoe_guanicoe	Gonzalez et al., 2013	233228.91540000000	4354938.07400000000
1763	Lama_guanicoe_guanicoe	Gonzalez et al., 2013	232667.23440000000	4354278.92600000000
1764	Lama_guanicoe_guanicoe	Gonzalez et al., 2013	233383.63420000000	4353261.12700000000
1765	Lama_guanicoe_guanicoe	Gonzalez et al., 2013	233784.07290000000	4352080.05600000000
1766	Lama_guanicoe_guanicoe	Gonzalez et al., 2013	234223.23350000000	4350892.11200000000
1767	Lama_guanicoe_guanicoe	Gonzalez et al., 2013	234637.04760000000	4349695.08300000000
1768	Lama_guanicoe_guanicoe	Gonzalez et al., 2013	235270.36430000000	4348662.52900000000
1769	Lama_guanicoe_guanicoe	Gonzalez et al., 2013	235834.68710000000	4347515.94200000000
1770	Lama_guanicoe_guanicoe	Gonzalez et al., 2013	235610.63760000000	4346410.46900000000
1771	Lama_guanicoe_guanicoe	Gonzalez et al., 2013	235514.49490000000	4339936.60900000000
1772	Lama_guanicoe_guanicoe	Gonzalez et al., 2013	236654.84540000000	4340527.62300000000
1773	Lama_guanicoe_guanicoe	Gonzalez et al., 2013	237651.28350000000	4341368.88600000000
1774	Lama_guanicoe_guanicoe	Gonzalez et al., 2013	238833.02920000000	4341833.75400000000
1775	Lama_guanicoe_guanicoe	Gonzalez et al., 2013	237105.38110000000	4356854.05700000000
1776	Lama_guanicoe_guanicoe	Gonzalez et al., 2013	237796.06630000000	4355756.90100000000
1777	Lama_guanicoe_guanicoe	Gonzalez et al., 2013	237881.97770000000	4354493.03200000000
1778	Lama_guanicoe_guanicoe	Gonzalez et al., 2013	238387.12770000000	4353430.97100000000
1779	Lama_guanicoe_guanicoe	Gonzalez et al., 2013	238903.56310000000	4352218.26100000000
1780	Lama_guanicoe_guanicoe	Gonzalez et al., 2013	238306.35210000000	4351133.61400000000
1781	Lama_guanicoe_guanicoe	Gonzalez et al., 2013	239055.47450000000	4350157.71700000000
1782	Lama_guanicoe_guanicoe	Gonzalez et al., 2013	239522.00660000000	4348941.96200000000
1783	Lama_guanicoe_guanicoe	Gonzalez et al., 2013	240191.44430000000	4347909.40200000000
1784	Lama_guanicoe_guanicoe	Gonzalez et al., 2013	233542.32950000000	4350501.30300000000
1785	Lama_guanicoe_guanicoe	Gonzalez et al., 2013	233628.41460000000	4349248.43200000000
1786	Lama_guanicoe_guanicoe	Gonzalez et al., 2013	233728.68290000000	4348018.80300000000
1787	Lama_guanicoe_guanicoe	Gonzalez et al., 2013	233203.95020000000	4345516.44700000000
1788	Lama_guanicoe_guanicoe	Gonzalez et al., 2013	230941.40480000000	4344060.90100000000
1789	Lama_guanicoe_guanicoe	Gonzalez et al., 2013	230174.41030000000	4343088.75300000000
1790	Lama_guanicoe_guanicoe	Gonzalez et al., 2013	229247.89460000000	4342275.24600000000
1791	Lama_guanicoe_guanicoe	Gonzalez et al., 2013	228527.85890000000	4341305.89500000000
1792	Lama_guanicoe_guanicoe	Gonzalez et al., 2013	227719.24850000000	4340290.14400000000
1793	Lama_guanicoe_guanicoe	Gonzalez et al., 2013	233296.98130000000	4345877.41000000000
1794	Lama_guanicoe_guanicoe	Gonzalez et al., 2013	234494.17480000000	4346153.76000000000
1795	Lama_guanicoe_guanicoe	Gonzalez et al., 2013	235691.10700000000	4345719.33700000000
1796	Lama_guanicoe_guanicoe	Gonzalez et al., 2013	236745.14820000000	4345830.41600000000
1797	Lama_guanicoe_guanicoe	Gonzalez et al., 2013	237750.12810000000	4346542.81800000000
1798	Lama_guanicoe_guanicoe	Gonzalez et al., 2013	238960.65180000000	4347011.97500000000
1799	Lama_guanicoe_guanicoe	Gonzalez et al., 2013	240207.05050000000	4347336.48400000000
1800	Lama_guanicoe_guanicoe	Gonzalez et al., 2013	241492.35200000000	4347491.50200000000
1801	Lama_guanicoe_guanicoe	Gonzalez et al., 2013	242670.30250000000	4346993.32000000000
1802	Lama_guanicoe_guanicoe	Gonzalez et al., 2013	244256.03380000000	4346455.13800000000
1803	Lama_guanicoe_guanicoe	Gonzalez et al., 2013	243030.05550000000	4346040.94400000000
1804	Lama_guanicoe_guanicoe	Gonzalez et al., 2013	241901.26710000000	4345431.90000000000
1805	Lama_guanicoe_guanicoe	Gonzalez et al., 2013	241022.81040000000	4344535.09100000000
1806	Lama_guanicoe_guanicoe	Gonzalez et al., 2013	240192.82840000000	4343610.09900000000
1807	Lama_guanicoe_guanicoe	Gonzalez et al., 2013	239446.65030000000	4342568.45700000000
1808	Lama_guanicoe_guanicoe	Gonzalez et al., 2013	238210.42990000000	4342168.42100000000
1809	Lama_guanicoe_guanicoe	Gonzalez et al., 2013	237026.78110000000	4341616.06400000000
1810	Lama_guanicoe_guanicoe	Gonzalez et al., 2013	233864.45160000000	4343499.28200000000
1811	Lama_guanicoe_guanicoe	Gonzalez et al., 2013	233484.36040000000	4344208.14600000000
1812	Lama_guanicoe_guanicoe	Gonzalez et al., 2013	233815.80570000000	4343381.87200000000
1813	Lama_guanicoe_guanicoe	Gonzalez et al., 2013	233701.05180000000	4343139.60300000000
1814	Lama_guanicoe_guanicoe	Gonzalez et al., 2013	233974.54090000000	4343011.33500000000
1815	Lama_guanicoe_guanicoe	Gonzalez et al., 2013	229054.72650000000	4341468.36700000000
1816	Lama_guanicoe_guanicoe	Gonzalez et al., 2013	233395.77950000000	4342857.69300000000
1817	Lama_guanicoe_guanicoe	Gonzalez et al., 2013	233918.55500000000	4341224.84100000000
1818	Lama_guanicoe_guanicoe	Gonzalez et al., 2013	233911.53160000000	4343045.34500000000
1819	Lama_guanicoe_guanicoe	Gonzalez et al., 2013	233635.50380000000	4343340.05500000000
1820	Lama_guanicoe_guanicoe	Gonzalez et al., 2013	233721.94690000000	4342920.45000000000
1821	Lama_guanicoe_guanicoe	Gonzalez et al., 2013	233890.94490000000	4343346.84400000000
1822	Lama_guanicoe_guanicoe	Gonzalez et al., 2013	233815.80570000000	4343381.87200000000
1823	Lama_guanicoe_guanicoe	Gonzalez et al., 2013	233559.09390000000	4344657.96800000000
1824	Lama_guanicoe_guanicoe	Gonzalez et al., 2013	233225.48250000000	4343222.26900000000
1825	Lama_guanicoe_guanicoe	Gonzalez et al., 2013	233464.38630000000	4343468.64600000000
1826	Lama_guanicoe_guanicoe	Gonzalez et al., 2013	233267.06130000000	4343192.53300000000
1827	Lama_guanicoe_guanicoe	Gonzalez et al., 2013	233989.60810000000	4343220.37200000000
1828	Lama_guanicoe_guanicoe	Gonzalez et al., 2013	233659.47160000000	4343120.14800000000
1829	Lama_guanicoe_guanicoe	Gonzalez et al., 2013	233267.06130000000	4343192.53300000000
1830	Lama_guanicoe_guanicoe	Gonzalez et al., 2013	233901.83670000000	4343447.11800000000
1831	Lama_guanicoe_guanicoe	Gonzalez et al., 2013	233917.95560000000	4343446.42600000000
1832	Lama_guanicoe_guanicoe	Gonzalez et al., 2013	233240.70770000000	4341633.32000000000
1833	Lama_guanicoe_guanicoe	Gonzalez et al., 2013	232537.73250000000	4343186.22700000000
1834	Lama_guanicoe_guanicoe	Gonzalez et al., 2013	233585.45970000000	4342747.68300000000
1835	Lama_guanicoe_guanicoe	Gonzalez et al., 2013	233628.37770000000	4343255.14500000000
1836	Lama_guanicoe_guanicoe	Gonzalez et al., 2013	234949.03960000000	4343629.94500000000
1837	Lama_guanicoe_guanicoe	Gonzalez et al., 2013	233165.93240000000	4343816.74300000000
1838	Lama_guanicoe_guanicoe	Gonzalez et al., 2013	233708.05180000000	4343103.03000000000
1839	Lama_guanicoe_guanicoe	Gonzalez et al., 2013	234492.85910000000	4343339.74100000000
1840	Lama_guanicoe_guanicoe	Gonzalez et al., 2013	233903.72970000000	4342808.79200000000
1841	Lama_guanicoe_guanicoe	Gonzalez et al., 2013	233382.73830000000	4344592.38100000000
1842	Lama_guanicoe_guanicoe	Gonzalez et al., 2013	233865.16630000000	4342949.20300000000
1843	Lama_guanicoe_guanicoe	Gonzalez et al., 2013	233870.66160000000	4342955.67500000000
1844	Lama_guanicoe_guanicoe	Gonzalez et al., 2013	233991.36580000000	4342792.85400000000
1845	Lama_guanicoe_guanicoe	Gonzalez et al., 2013	233857.86920000000	4343247.77000000000
1846	Lama_guanicoe_guanicoe	Gonzalez et al., 2013	234152.85220000000	4343200.56400000000
1847	Lama_guanicoe_guanicoe	Gonzalez et al., 2013	234949.03960000000	4343629.94500000000
1848	Lama_guanicoe_guanicoe	Gonzalez et al., 2013	233836.55490000000	4341134.82400000000
1849	Lama_guanicoe_guanicoe	Gonzalez et al., 2013	233838.06100000000	4341140.97000000000
1850	Lama_guanicoe_guanicoe	Gonzalez et al., 2013	233649.27870000000	4343232.75700000000
1851	Lama_guanicoe_guanicoe	Gonzalez et al., 2013	234503.55010000000	4343516.29500000000
1852	Lama_guanicoe_guanicoe	Gonzalez et al., 2013	233857.86920000000	4343247.77000000000
1853	Lama_guanicoe_guanicoe	Gonzalez et al., 2013	233266.30050000000	4342943.50200000000
1854	Lama_guanicoe_guanicoe	Gonzalez et al., 2013	233414.38130000000	4342851.17900000000
1855	Lama_guanicoe_guanicoe	Gonzalez et al., 2013	233748.88870000000	4343414.56000000000
1856	Lama_guanicoe_guanicoe	Gonzalez et al., 2013	233721.94690000000	4342920.45000000000
1857	Lama_guanicoe_guanicoe	Gonzalez et al., 2013	234949.03960000000	4343629.94500000000
1858	Lama_guanicoe_guanicoe	Gonzalez et al., 2013	234503.55010000000	4343516.29500000000
1859	Lama_guanicoe_guanicoe	Gonzalez et al., 2013	233480.17950000000	4344001.00000000000
1860	Lama_guanicoe_guanicoe	Gonzalez et al., 2013	232722.08830000000	4343842.77100000000
1861	Lama_guanicoe_guanicoe	Gonzalez et al., 2013	232807.83240000000	4343259.46700000000
1862	Lama_guanicoe_guanicoe	Gonzalez et al., 2013	232807.83240000000	4343259.46700000000
1863	Lama_guanicoe_guanicoe	Gonzalez et al., 2013	232807.83240000000	4343259.46700000000
1864	Lama_guanicoe_guanicoe	Gonzalez et al., 2013	234974.72230000000	4340670.56200000000
1865	Lama_guanicoe_guanicoe	Gonzalez et al., 2013	233731.96240000000	4342994.55200000000
1866	Lama_guanicoe_guanicoe	Gonzalez et al., 2013	233330.14480000000	4342911.56700000000
1867	Lama_guanicoe_guanicoe	Gonzalez et al., 2013	233409.33430000000	4342863.81800000000
1868	Lama_guanicoe_guanicoe	Gonzalez et al., 2013	232537.87450000000	4343172.18400000000
1869	Lama_guanicoe_guanicoe	Gonzalez et al., 2013	233323.00120000000	4342912.99200000000
1870	Lama_guanicoe_guanicoe	Gonzalez et al., 2013	233395.77950000000	4342857.69300000000
1871	Lama_guanicoe_guanicoe	Gonzalez et al., 2013	232537.73250000000	4343186.22700000000
1872	Lama_guanicoe_guanicoe	Gonzalez et al., 2013	233585.45970000000	4342747.68300000000
1873	Lama_guanicoe_guanicoe	Gonzalez et al., 2013	234111.72520000000	4342671.16500000000
1874	Lama_guanicoe_guanicoe	Gonzalez et al., 2013	234949.03960000000	4343629.94500000000
1875	Lama_guanicoe_guanicoe	Gonzalez et al., 2013	234492.85910000000	4343339.74100000000
1876	Lama_guanicoe_guanicoe	Gonzalez et al., 2013	234058.80720000000	4342581.51500000000
1877	Lama_guanicoe_guanicoe	Gonzalez et al., 2013	234048.16820000000	4342773.39500000000
1878	Lama_guanicoe_guanicoe	Gonzalez et al., 2013	236670.19450000000	4341102.08900000000
1879	Lama_guanicoe_guanicoe	Gonzalez et al., 2013	233761.25970000000	4341712.95000000000
1880	Lama_guanicoe_guanicoe	Gonzalez et al., 2013	236478.03300000000	4340971.96200000000
1881	Lama_guanicoe_guanicoe	Gonzalez et al., 2013	233722.87260000000	4342540.04600000000
1882	Lama_guanicoe_guanicoe	Gonzalez et al., 2013	235973.83130000000	4343447.53500000000
1883	Lama_guanicoe_guanicoe	Gonzalez et al., 2013	236312.87870000000	4340941.41500000000
1884	Lama_guanicoe_guanicoe	Gonzalez et al., 2013	233124.84140000000	4341613.82500000000
1885	Lama_guanicoe_guanicoe	Gonzalez et al., 2013	233162.33880000000	4342064.62900000000
1886	Lama_guanicoe_guanicoe	Gonzalez et al., 2013	236684.74640000000	4341157.48600000000
1887	Lama_guanicoe_guanicoe	Gonzalez et al., 2013	237685.40900000000	4342328.35300000000
1888	Lama_guanicoe_guanicoe	Gonzalez et al., 2013	232537.73250000000	4343186.22700000000
1889	Lama_guanicoe_guanicoe	Gonzalez et al., 2013	236214.03100000000	4341008.63800000000
1890	Lama_guanicoe_guanicoe	Gonzalez et al., 2013	236697.17000000000	4341817.04100000000
1891	Lama_guanicoe_guanicoe	Gonzalez et al., 2013	236450.94490000000	4340971.75900000000
1892	Lama_guanicoe_guanicoe	Gonzalez et al., 2013	234204.52110000000	4341005.23700000000
1893	Lama_guanicoe_guanicoe	Gonzalez et al., 2013	234974.72230000000	4340670.56200000000
1894	Lama_guanicoe_guanicoe	Gonzalez et al., 2013	236550.50580000000	4341031.08300000000
1895	Lama_guanicoe_guanicoe	Gonzalez et al., 2013	233330.14480000000	4342911.56700000000
1896	Lama_guanicoe_guanicoe	Gonzalez et al., 2013	233851.92130000000	4341180.25000000000
1897	Lama_guanicoe_guanicoe	Gonzalez et al., 2013	233954.12960000000	4341133.37700000000
1898	Lama_guanicoe_guanicoe	Gonzalez et al., 2013	234147.94220000000	4341009.65400000000
1899	Lama_guanicoe_guanicoe	Gonzalez et al., 2013	234421.45430000000	4340991.82300000000
1900	Lama_guanicoe_guanicoe	Gonzalez et al., 2013	236622.10320000000	4341064.03100000000
1901	Lama_guanicoe_guanicoe	Gonzalez et al., 2013	234949.03960000000	4343629.94500000000
1902	Lama_guanicoe_guanicoe	Gonzalez et al., 2013	235208.67200000000	4341137.39300000000
1903	Lama_guanicoe_guanicoe	Gonzalez et al., 2013	234653.04070000000	4340995.66800000000
1904	Lama_guanicoe_guanicoe	Gonzalez et al., 2013	236606.55450000000	4341057.74300000000
1905	Lama_guanicoe_guanicoe	Gonzalez et al., 2013	234974.72230000000	4340670.56200000000
1906	Lama_guanicoe_guanicoe	Gonzalez et al., 2013	232594.47500000000	4343179.81400000000
1907	Lama_guanicoe_guanicoe	Gonzalez et al., 2013	232807.83240000000	4343259.46700000000
1908	Lama_guanicoe_guanicoe	Gonzalez et al., 2013	232426.58190000000	4343010.50700000000
1909	Lama_guanicoe_guanicoe	Gonzalez et al., 2013	232644.68330000000	4343142.75100000000
1910	Lama_guanicoe_guanicoe	Gonzalez et al., 2013	237380.70290000000	4342125.80200000000
1911	Lama_guanicoe_guanicoe	Gonzalez et al., 2013	235876.19620000000	4341408.71700000000
1912	Lama_guanicoe_guanicoe	Gonzalez et al., 2013	233507.81940000000	4342874.86700000000
1913	Lama_guanicoe_guanicoe	Gonzalez et al., 2013	233045.81730000000	4342729.74700000000
1914	Lama_guanicoe_guanicoe	Gonzalez et al., 2013	233414.38130000000	4342851.17900000000
1915	Lama_guanicoe_guanicoe	Gonzalez et al., 2013	233635.50380000000	4343340.05500000000
1916	Lama_guanicoe_guanicoe	Gonzalez et al., 2013	233608.67180000000	4343102.95200000000
1917	Lama_guanicoe_guanicoe	Gonzalez et al., 2013	233860.78800000000	4343494.96800000000
1918	Lama_guanicoe_guanicoe	Gonzalez et al., 2013	235407.50650000000	4342981.70000000000
1919	Lama_guanicoe_guanicoe	Gonzalez et al., 2013	233392.67880000000	4342600.43900000000
1920	Lama_guanicoe_guanicoe	Gonzalez et al., 2013	233392.67880000000	4342600.43900000000
1921	Lama_guanicoe_guanicoe	Gonzalez et al., 2013	235566.96200000000	4343561.90600000000
1922	Lama_guanicoe_guanicoe	Gonzalez et al., 2013	233138.14170000000	4342152.00200000000
1923	Lama_guanicoe_guanicoe	Gonzalez et al., 2013	235331.36730000000	4342044.88400000000
1924	Lama_guanicoe_guanicoe	Gonzalez et al., 2013	234754.06260000000	4342008.81100000000
1925	Lama_guanicoe_guanicoe	Gonzalez et al., 2013	237099.55240000000	4342384.94400000000
1926	Lama_guanicoe_guanicoe	Gonzalez et al., 2013	233629.78650000000	4341847.78600000000
1927	Lama_guanicoe_guanicoe	Gonzalez et al., 2013	231755.39700000000	4343091.26700000000
1928	Lama_guanicoe_guanicoe	Gonzalez et al., 2013	231755.39700000000	4343091.26700000000
1929	Lama_guanicoe_guanicoe	Gonzalez et al., 2013	233165.93240000000	4343816.74300000000
1930	Lama_guanicoe_guanicoe	Gonzalez et al., 2013	231755.39700000000	4343091.26700000000
1931	Lama_guanicoe_guanicoe	Gonzalez et al., 2013	233300.61370000000	4344528.45800000000
1932	Lama_guanicoe_guanicoe	Gonzalez et al., 2013	235284.99370000000	4341309.26500000000
1933	Lama_guanicoe_guanicoe	Gonzalez et al., 2013	235414.49150000000	4341186.31700000000
1934	Lama_guanicoe_guanicoe	Gonzalez et al., 2013	229335.58430000000	4341705.13100000000
1935	Lama_guanicoe_guanicoe	Gonzalez et al., 2013	229871.69060000000	4341975.77700000000
1936	Lama_guanicoe_guanicoe	Gonzalez et al., 2013	233124.84140000000	4341613.82500000000
1937	Lama_guanicoe_guanicoe	Gonzalez et al., 2013	233106.77620000000	4342031.98500000000
1938	Lama_guanicoe_guanicoe	Gonzalez et al., 2013	233587.06450000000	4343872.18600000000
1939	Lama_guanicoe_guanicoe	Gonzalez et al., 2013	228382.01930000000	4340571.14000000000
1940	Lama_guanicoe_guanicoe	Gonzalez et al., 2013	231622.64450000000	4342675.85200000000
1941	Lama_guanicoe_guanicoe	Gonzalez et al., 2013	231708.73380000000	4343257.12200000000
1942	Lama_guanicoe_guanicoe	Gonzalez et al., 2013	233580.45060000000	4344371.59100000000
1943	Lama_guanicoe_guanicoe	Gonzalez et al., 2013	233260.63460000000	4345572.27000000000
1944	Lama_guanicoe_guanicoe	Gonzalez et al., 2013	236670.19450000000	4341102.08900000000
1945	Lama_guanicoe_guanicoe	Gonzalez et al., 2013	236806.02150000000	4341135.26000000000
1946	Lama_guanicoe_guanicoe	Gonzalez et al., 2013	236478.03300000000	4340971.96200000000
1947	Lama_guanicoe_guanicoe	Gonzalez et al., 2013	236312.87870000000	4340941.41500000000
1948	Lama_guanicoe_guanicoe	Gonzalez et al., 2013	236684.74640000000	4341157.48600000000
1949	Lama_guanicoe_guanicoe	Gonzalez et al., 2013	236520.67020000000	4341027.64400000000
1950	Lama_guanicoe_guanicoe	Gonzalez et al., 2013	236241.69090000000	4341198.62100000000
1951	Lama_guanicoe_guanicoe	Gonzalez et al., 2013	236214.03100000000	4341008.63800000000
1952	Lama_guanicoe_guanicoe	Gonzalez et al., 2013	236149.02590000000	4340796.53300000000
1953	Lama_guanicoe_guanicoe	Gonzalez et al., 2013	236076.87990000000	4340930.18300000000
1954	Lama_guanicoe_guanicoe	Gonzalez et al., 2013	236450.94490000000	4340971.75900000000
1955	Lama_guanicoe_guanicoe	Gonzalez et al., 2013	236550.50580000000	4341031.08300000000
1956	Lama_guanicoe_guanicoe	Gonzalez et al., 2013	236577.53290000000	4341044.33200000000
1957	Lama_guanicoe_guanicoe	Gonzalez et al., 2013	236537.43990000000	4341018.97400000000
1958	Lama_guanicoe_guanicoe	Gonzalez et al., 2013	236025.95880000000	4340791.50700000000
1959	Lama_guanicoe_guanicoe	Gonzalez et al., 2013	235016.11830000000	4340679.96400000000
1960	Lama_guanicoe_guanicoe	Gonzalez et al., 2013	236622.10320000000	4341064.03100000000
1961	Lama_guanicoe_guanicoe	Gonzalez et al., 2013	236606.55450000000	4341057.74300000000
1962	Lama_guanicoe_guanicoe	Gonzalez et al., 2013	232537.87450000000	4343172.18400000000
1963	Lama_guanicoe_guanicoe	Gonzalez et al., 2013	232747.93610000000	4343845.88400000000
1964	Lama_guanicoe_guanicoe	Gonzalez et al., 2013	233918.55500000000	4341224.84100000000
1965	Lama_guanicoe_guanicoe	Gonzalez et al., 2013	232045.62510000000	4342351.97000000000
1966	Lama_guanicoe_guanicoe	Gonzalez et al., 2013	231959.93810000000	4342245.58900000000
1967	Lama_guanicoe_guanicoe	Gonzalez et al., 2013	232746.96560000000	4344005.42600000000
1968	Lama_guanicoe_guanicoe	Gonzalez et al., 2013	220509.11900000000	4335080.95900000000
1969	Lama_guanicoe_guanicoe	Gonzalez et al., 2013	225844.17780000000	4338059.83100000000
1970	Lama_guanicoe_guanicoe	Gonzalez et al., 2013	227357.26450000000	4338907.24100000000
1971	Lama_guanicoe_guanicoe	Gonzalez et al., 2013	235111.26290000000	4340485.94900000000
1972	Lama_guanicoe_guanicoe	Gonzalez et al., 2013	235518.17960000000	4340592.44800000000
1973	Lama_guanicoe_guanicoe	Gonzalez et al., 2013	239094.97360000000	4342105.09100000000
1974	Lama_guanicoe_guanicoe	Gonzalez et al., 2013	242386.96730000000	4346085.85500000000
1975	Lama_guanicoe_guanicoe	Gonzalez et al., 2013	242874.98130000000	4345591.63900000000
1976	Lama_guanicoe_guanicoe	Gonzalez et al., 2013	243694.85120000000	4345963.67700000000
1977	Lama_guanicoe_guanicoe	Gonzalez et al., 2013	244306.53950000000	4346069.78700000000
1978	Lama_guanicoe_guanicoe	Gonzalez et al., 2013	248991.53050000000	4340984.55800000000
1979	Lama_guanicoe_guanicoe	Gonzalez et al., 2013	232630.21360000000	4346765.69200000000
1980	Lama_guanicoe_guanicoe	Gonzalez et al., 2013	232313.98860000000	4346642.52000000000
1981	Lama_guanicoe_guanicoe	Gonzalez et al., 2013	231836.37180000000	4347168.77000000000
1982	Lama_guanicoe_guanicoe	Gonzalez et al., 2013	231051.12410000000	4346887.87800000000
1983	Lama_guanicoe_guanicoe	Gonzalez et al., 2013	230182.11120000000	4346796.92200000000
1984	Lama_guanicoe_guanicoe	Gonzalez et al., 2013	238413.03910000000	4351364.16100000000
1985	Lama_guanicoe_guanicoe	Gonzalez et al., 2013	238747.75750000000	4352073.05400000000
1986	Lama_guanicoe_guanicoe	Gonzalez et al., 2013	238594.46530000000	4353128.64700000000
1987	Lama_guanicoe_guanicoe	Gonzalez et al., 2013	238387.19050000000	4353738.15200000000
1988	Lama_guanicoe_guanicoe	Gonzalez et al., 2013	238460.52230000000	4353491.16000000000
1989	Lama_guanicoe_guanicoe	Gonzalez et al., 2013	237864.15350000000	4354379.14800000000
1990	Lama_guanicoe_guanicoe	Gonzalez et al., 2013	238076.62100000000	4354925.48700000000
1991	Lama_guanicoe_guanicoe	Gonzalez et al., 2013	237790.51420000000	4355135.06800000000
1992	Lama_guanicoe_guanicoe	Gonzalez et al., 2013	237762.77030000000	4355364.69600000000
1993	Lama_guanicoe_guanicoe	Gonzalez et al., 2013	237603.56180000000	4356123.68400000000
1994	Lama_guanicoe_guanicoe	Gonzalez et al., 2013	237318.92930000000	4356500.02800000000
1995	Lama_guanicoe_guanicoe	Gonzalez et al., 2013	237280.10700000000	4356668.52400000000
1996	Lama_guanicoe_guanicoe	Gonzalez et al., 2013	249904.83160000000	4335700.13500000000
1997	Lama_guanicoe_guanicoe	Gonzalez et al., 2013	249588.20810000000	4336000.49000000000
1998	Lama_guanicoe_guanicoe	Gonzalez et al., 2013	248475.04390000000	4337229.50800000000
1999	Lama_guanicoe_guanicoe	Gonzalez et al., 2013	248231.71100000000	4336128.58600000000
[truncated: 1,322 more rows]
